# Supplementary material for: Quantifying the impact of quarantine duration on COVID-19 transmission
Source: eLife. 2021 Feb 5;10:e63704. doi: 10.7554/eLife.63704 (PMC7963476; doi:10.7554/eLife.63704)
Supplement: Figure 2—source data 1. [file elife-63704-fig2-data1.zip]

Archive with 1 entries (1 files):
- Figure2sourcedata1.csv
