# Supplementary material for: Quantifying the impact of quarantine duration on COVID-19 transmission
Source: eLife. 2021 Feb 5;10:e63704. doi: 10.7554/eLife.63704 (PMC7963476; doi:10.7554/eLife.63704)
Supplement: Figure 2—source data 1. [file elife-63704-fig2-data1.zip › Figure2sourcedata1.csv]

tE	tQ	tT	tR	DeltaT	release	fraction	lower	upper
0	3	NA	3	noTest	3	0	0	0
0	3	NA	4	noTest	4	0.127229536797945	0.0698405325707514	0.175333321166136
0	3	NA	5	noTest	5	0.309898504473454	0.221538635211627	0.40909518940115
0	3	NA	6	noTest	6	0.515062702336674	0.395380342783164	0.678808356514813
0	3	NA	7	noTest	7	0.695352163123049	0.531365510229431	0.88638369974182
0	3	NA	8	noTest	8	0.817156280188546	0.642201226083532	0.956912011630183
0	3	NA	9	noTest	9	0.878741497778753	0.71760182430396	0.971531799390918
0	3	NA	10	noTest	10	0.901296374241683	0.759766102911173	0.975389439390053
0	3	0	3	3	3	NA	NA	NA
0	3	1	4	3	4	NA	NA	NA
0	3	2	5	3	5	NA	NA	NA
0	3	3	6	3	6	0.600034110155776	0.483506426912435	0.734050889622689
0	3	4	7	3	7	0.763313752792198	0.614728457163924	0.911569013321412
0	3	5	8	3	8	0.869323138501491	0.719415901652985	0.962540789042713
0	3	6	9	3	9	0.895657655125951	0.750320306193019	0.973957938769327
0	3	7	10	3	10	0.901296374241683	0.759766102911173	0.975389439390053
0	3	1	3	2	3	NA	NA	NA
0	3	2	4	2	4	NA	NA	NA
0	3	3	5	2	5	0.440006035822465	0.371253245204211	0.517837062661784
0	3	4	6	2	6	0.642519814065327	0.525880975813761	0.76443023570699
0	3	5	7	2	7	0.823037574016602	0.682042989030125	0.933701561618628
0	3	6	8	2	8	0.880261350728399	0.734589197747143	0.965371190430221
0	3	7	9	2	9	0.896559850184468	0.751831633667923	0.974186978868643
0	3	8	10	2	10	0.901296374241683	0.759766102911173	0.975389439390053
0	3	2	3	1	3	NA	NA	NA
0	3	3	4	1	4	0.297524241035567	0.263957074699571	0.327859057099388
0	3	4	5	1	5	0.50505980149697	0.42994569091046	0.57582062381355
0	3	5	6	1	6	0.75452757891778	0.634652037004654	0.847679956597016
0	3	6	7	1	7	0.849810321462025	0.710001755232104	0.943680824149064
0	3	7	8	1	8	0.883626954490524	0.738852156594263	0.966723536122295
0	3	8	9	1	9	0.896785398949097	0.752209465536649	0.974244238893472
0	3	9	10	1	10	0.901296374241683	0.759766102911173	0.975389439390053
0	3	3	3	0	3	0.19828520233317	0.167148542640458	0.214585676665812
0	3	4	4	0	4	0.382671593154379	0.33729371173348	0.40799615374857
0	3	5	5	0	5	0.676565183729756	0.580263848823343	0.73085613202042
0	3	6	6	0	6	0.804737956265431	0.67882349732061	0.887029887587917
0	3	7	7	0	7	0.85804808990677	0.718604452525021	0.947169865030899
0	3	8	8	0	8	0.884468355431056	0.73984805879983	0.967061622545313
0	3	9	9	0	9	0.896559850184468	0.751831633667923	0.974186978868643
0	3	10	10	0	10	0.901296374241683	0.759766102911173	0.975389439390053
