# Supplementary material for: Quantifying the impact of quarantine duration on COVID-19 transmission
Source: eLife. 2021 Feb 5;10:e63704. doi: 10.7554/eLife.63704 (PMC7963476; doi:10.7554/eLife.63704)
Supplement: Figure 2—source data 2. [file elife-63704-fig2-data2.zip › Figure2sourcedata2.csv]

s	tE	tQ	tT	tR	DeltaT	release	relUtility	lower	upper
0.1	0	3	NA	3	noTest	3	NA	NA	NA
0.1	0	3	NA	4	noTest	4	0.988139731877806	0.50140159112711	1.47098252344433
0.1	0	3	NA	5	noTest	5	1.20342741483862	0.802006405069991	1.62438808640929
0.1	0	3	NA	6	noTest	6	1.33342705736508	1.03066674865499	1.70494910515948
0.1	0	3	NA	7	noTest	7	1.3501289034799	1.1291474904293	1.6183783003126
0.1	0	3	NA	8	noTest	8	1.26930366631786	1.13154212500123	1.39019313079511
0.1	0	3	NA	9	noTest	9	1.13747091786292	1.07783061536858	1.16651464340186
0.1	0	3	NA	10	noTest	10	1	1	1
0.1	0	3	0	3	3	3	NA	NA	NA
0.1	0	3	1	4	3	4	NA	NA	NA
0.1	0	3	2	5	3	5	NA	NA	NA
0.1	0	3	3	6	3	6	1.50913837896188	1.2797150880352	1.79066739186308
0.1	0	3	4	7	3	7	1.44629067121887	1.30180904473055	1.62167695653519
0.1	0	3	5	8	3	8	1.31765748751053	1.26657494877095	1.36248379166876
0.1	0	3	6	9	3	9	1.14505454762047	1.13032854700459	1.152225837877
0.1	0	3	7	10	3	10	1	1	1
0.1	0	3	1	3	2	3	NA	NA	NA
0.1	0	3	2	4	2	4	NA	NA	NA
0.1	0	3	3	5	2	5	1.61959562424088	1.32281042270578	1.93082721080497
0.1	0	3	4	6	2	6	1.59329131076112	1.39899111264257	1.83172021116557
0.1	0	3	5	7	2	7	1.52704155119194	1.44679985318981	1.62444697001317
0.1	0	3	6	8	2	8	1.32750088988298	1.29406362257311	1.35684299291143
0.1	0	3	7	9	2	9	1.14545375168733	1.13309205056167	1.15147367176943
0.1	0	3	8	10	2	10	1	1	1
0.1	0	3	2	3	1	3	NA	NA	NA
0.1	0	3	3	4	1	4	2.04129769511015	1.70591275713705	2.37399855855705
0.1	0	3	4	5	1	5	1.81182112511952	1.56336655094401	2.07236953154201
0.1	0	3	5	6	1	6	1.80422008786829	1.69795569380132	1.93461883617051
0.1	0	3	6	7	1	7	1.56216068721418	1.50985739418445	1.62565166871304
0.1	0	3	7	8	1	8	1.33050966452768	1.3024659230809	1.35511880328322
0.1	0	3	8	9	1	9	1.14555347063084	1.13378235829643	1.15128578488195
0.1	0	3	9	10	1	10	1	1	1
0.1	0	3	3	3	0	3	10	10	10
0.1	0	3	4	4	0	4	2.48084609378809	2.20863027216625	2.75088338122513
0.1	0	3	5	5	0	5	2.27472070791227	2.1426514579451	2.41321859119959
0.1	0	3	6	6	0	6	1.8939606948557	1.82515153378523	1.97839752389988
0.1	0	3	7	7	0	7	1.57283650670831	1.52902617228242	1.62601788347005
0.1	0	3	8	8	0	8	1.3312604004492	1.30456242732582	1.35468859123936
0.1	0	3	9	9	0	9	1.14545375168733	1.13309205056167	1.15147367176943
0.1	0	3	10	10	0	10	1	1	1
