# Supplementary material for: Quantifying the impact of quarantine duration on COVID-19 transmission
Source: eLife. 2021 Feb 5;10:e63704. doi: 10.7554/eLife.63704 (PMC7963476; doi:10.7554/eLife.63704)
Supplement: Figure 2—figure supplement 1—source data 1. [file elife-63704-fig2-figsupp1-data1.zip › Figure2figuresupplement1sourcedata1.csv]

tE	tQ	tR	delay	release	fraction	lower	upper
0	0	0	0	0	NA	NA	NA
0	0	1	0	1	0.00262795193527737	0.000115717837052536	0.0194506106971638
0	0	2	0	2	0.0251847086914745	0.00344492675870763	0.0872857131502641
0	0	3	0	3	0.0918263586755423	0.0244182945686129	0.204244429661834
0	0	4	0	4	0.219055895473487	0.0944904102378858	0.359995985553504
0	0	5	0	5	0.401724863148997	0.251438824663578	0.546581509761338
0	0	6	0	6	0.606889061012216	0.46021588921235	0.755249799271256
0	0	7	0	7	0.787178521798592	0.640711415850895	0.930122323164086
0	0	8	0	8	0.908982638864088	0.773817971144987	0.993256098426673
0	0	9	0	9	0.970567856454296	0.865639721865269	0.999874296199258
0	0	10	0	10	0.993122732917225	0.924349360368875	0.999999741822855
0	0	11	0	11	0.998891856160165	0.960511760989151	0.999999999973965
0	0	12	0	12	0.999882650689951	0.981074485297338	1
0	0	13	0	13	0.999992225843079	0.991694167500881	1
0	0	14	0	14	0.999999693664314	0.996670598362092	1
0	0	15	0	15	0.999999993180951	0.998783975194044	1
0	1	0	1	0	NA	NA	NA
0	1	1	1	1	NA	NA	NA
0	1	2	1	2	0.0225567567561971	0.00332579540055444	0.0678351024531003
0	1	3	1	3	0.0891984067402649	0.0242991632104597	0.186685950987087
0	1	4	1	4	0.21642794353821	0.0943622810326783	0.34558485852994
0	1	5	1	5	0.399096911213719	0.251310695458371	0.539055339069046
0	1	6	1	6	0.604261109076939	0.459316587450387	0.75337757098402
0	1	7	1	7	0.784550569863314	0.637501738795558	0.9294191914289
0	1	8	1	8	0.906354686928811	0.766678260049029	0.993095251312601
0	1	9	1	9	0.967939904519018	0.855254222324785	0.999713449085187
0	1	10	1	10	0.990494780981948	0.913054689524571	0.999859222403484
0	1	11	1	11	0.996263904224888	0.949217090144847	0.99988420328435
0	1	12	1	12	0.997254698754673	0.969508385554169	0.999884282150998
0	1	13	1	13	0.997364273907802	0.977110448177574	0.999884282162947
0	1	14	1	14	0.997371741729037	0.979467276221924	0.999884282162947
0	1	15	1	15	0.997372041245673	0.980199385845583	0.999884282162947
0	2	0	2	0	NA	NA	NA
0	2	1	2	1	NA	NA	NA
0	2	2	2	2	NA	NA	NA
0	2	3	2	3	0.0666416499840678	0.0209733678099053	0.119169077921841
0	2	4	2	4	0.193871186782013	0.0909304490327973	0.287312137675184
0	2	5	2	5	0.376540154457522	0.246971320925296	0.498409909561193
0	2	6	2	6	0.581704352320742	0.449028385813231	0.736663753862233
0	2	7	2	7	0.761993813107117	0.610537802962659	0.919898427368642
0	2	8	2	8	0.883797930172614	0.726055479408326	0.988211435555094
0	2	9	2	9	0.945383147762821	0.810034287065026	0.995206945241823
0	2	10	2	10	0.967938024225751	0.866456256847829	0.996403520506341
0	2	11	2	11	0.973707147468691	0.894057411087004	0.996553824060557
0	2	12	2	12	0.974697941998476	0.904901028059374	0.996555072258733
0	2	13	2	13	0.974807517151605	0.909668904481043	0.996555073241241
0	2	14	2	14	0.974814984972839	0.911632173768823	0.996555073241292
0	2	15	2	15	0.974815284489476	0.912364283392483	0.996555073241292
0	3	0	3	0	NA	NA	NA
0	3	1	3	1	NA	NA	NA
0	3	2	3	2	NA	NA	NA
0	3	3	3	3	NA	NA	NA
0	3	4	3	4	0.127229536797945	0.0698405325707514	0.175333321166136
0	3	5	3	5	0.309898504473454	0.221538635211627	0.40909518940115
0	3	6	3	6	0.515062702336674	0.395380342783164	0.678808356514813
0	3	7	3	7	0.695352163123049	0.531365510229431	0.88638369974182
0	3	8	3	8	0.817156280188546	0.642201226083532	0.956912011630183
0	3	9	3	9	0.878741497778753	0.71760182430396	0.971531799390918
0	3	10	3	10	0.901296374241683	0.759766102911173	0.975389439390053
0	3	11	3	11	0.907065497484623	0.780681379455954	0.975580456250652
0	3	12	3	12	0.908056292014408	0.791171729949717	0.975581704448828
0	3	13	3	13	0.908165867167537	0.794781797146958	0.975581705431335
0	3	14	3	14	0.908173334988772	0.795491618575191	0.975581705431387
0	3	15	3	15	0.908173634505409	0.79569273747135	0.975581705431387
0	4	0	4	0	NA	NA	NA
0	4	1	4	1	NA	NA	NA
0	4	2	4	2	NA	NA	NA
0	4	3	4	3	NA	NA	NA
0	4	4	4	4	NA	NA	NA
0	4	5	4	5	0.182668967675509	0.137080243940026	0.252492485673895
0	4	6	4	6	0.387833165538729	0.281473528478031	0.550299808965081
0	4	7	4	7	0.568122626325104	0.414081709597678	0.776672453758797
0	4	8	4	8	0.689926743390601	0.513491200433083	0.862093844204819
0	4	9	4	9	0.751511960980808	0.576979333183973	0.898959500784209
0	4	10	4	10	0.774066837443738	0.61476252005659	0.905193724692552
0	4	11	4	11	0.779835960686678	0.630913345064615	0.905506641542985
0	4	12	4	12	0.780826755216463	0.636839261437242	0.905509585748156
0	4	13	4	13	0.780936330369592	0.639030241255288	0.905509589761645
0	4	14	4	14	0.780943798190826	0.63974006268352	0.905509589762114
0	4	15	4	15	0.780944097707464	0.63994118157968	0.905509589762114
