# Supplementary material for: Quantifying the impact of quarantine duration on COVID-19 transmission
Source: eLife. 2021 Feb 5;10:e63704. doi: 10.7554/eLife.63704 (PMC7963476; doi:10.7554/eLife.63704)
Supplement: Figure 2—figure supplement 1—source data 2. [file elife-63704-fig2-figsupp1-data2.zip › Figure2figuresupplement1sourcedata2.csv]

tE	tQ	tR	delay	release	relUtility	lower	upper
0	0	0	0	0	NA	NA	NA
0	0	1	0	1	0.0264615021706124	0.001157221031289	0.202445805920579
0	0	2	0	2	0.126795550321843	0.0172279461425433	0.454243489296567
0	0	3	0	3	0.308207487459981	0.0814099676009056	0.697401341106866
0	0	4	0	4	0.551432084406191	0.236300664720614	0.921327672637661
0	0	5	0	5	0.809013528406422	0.503036540999171	1.10214888514902
0	0	6	0	6	1.01848616976327	0.781179068681384	1.25886519718827
0	0	7	0	7	1.13232806797535	0.960894406623622	1.32875397184719
0	0	8	0	8	1.14409655616534	1.03095425437922	1.24157044357845
0	0	9	0	9	1.08587659274087	1.03564447879158	1.11097172704891
0	0	10	0	10	1	1	1
0	0	11	0	11	0.914371885268119	0.909091143773797	0.94555271763912
0	0	12	0	12	0.839005607891038	0.833333548481009	0.884633106291717
0	0	13	0	13	0.774551587244931	0.769230967828624	0.82527418746084
0	0	14	0	14	0.719231844966783	0.714285898698008	0.770171539875941
0	0	15	0	15	0.671283256362836	0.666666838784807	0.720350997156505
0	1	0	1	0	NA	NA	NA
0	1	1	1	1	NA	NA	NA
0	1	2	1	2	0.204958990904036	0.0299414823047164	0.648567022767058
0	1	3	1	3	0.405244770631969	0.109380295186545	0.875745578855629
0	1	4	1	4	0.655514640845405	0.28321258786559	1.07091840993848
0	1	5	1	5	0.906585342469598	0.565700232445776	1.22765900725977
0	1	6	1	6	1.09810775101733	0.842915620320564	1.35874821306194
0	1	7	1	7	1.18811918789547	1.0075755421314	1.39511792409085
0	1	8	1	8	1.17649602126446	1.05964414426728	1.27704248998988
0	1	9	1	9	1.09938226176655	1.04814054265669	1.12485885093359
0	1	10	1	10	1	1	1
0	1	11	1	11	0.905242037634463	0.900000232373435	0.936392565462705
0	1	12	1	12	0.823765736361139	0.8181820294517	0.869012799483417
0	1	13	1	13	0.75520156167737	0.750000193664059	0.805318269462375
0	1	14	1	14	0.697114353499978	0.692307871074516	0.747144001626678
0	1	15	1	15	0.647320665501291	0.642857308854908	0.695264544478503
0	2	0	2	0	NA	NA	NA
0	2	1	2	1	NA	NA	NA
0	2	2	2	2	NA	NA	NA
0	2	3	2	3	0.55079270214536	0.168399443723485	1.06906272477083
0	2	4	2	4	0.801171901215843	0.36513700372407	1.24690436614713
0	2	5	2	5	1.03736711795838	0.662819980316744	1.39291644893676
0	2	6	2	6	1.20194545055928	0.925937978984924	1.49861040475482
0	2	7	2	7	1.25957454966873	1.06391665296235	1.48671525373774
0	2	8	2	8	1.21743046634907	1.09342042164	1.32429621726803
0	2	9	2	9	1.11622630387079	1.06222620650185	1.14271304949052
0	2	10	2	10	1	1	1
0	2	11	2	11	0.894186861921183	0.888889119520058	0.926274140591491
0	2	12	2	12	0.805587066612561	0.800000207588986	0.852291176079039
0	2	13	2	13	0.732434209444236	0.727272915989987	0.7837097866436
0	2	14	2	14	0.671403168780762	0.666666839657488	0.722223509055388
0	2	15	2	15	0.619756961605519	0.615384775068451	0.668166457308305
0	3	0	3	0	NA	NA	NA
0	3	1	3	1	NA	NA	NA
0	3	2	3	2	NA	NA	NA
0	3	3	3	3	NA	NA	NA
0	3	4	3	4	0.988139731877806	0.50140159112711	1.47098252344433
0	3	5	3	5	1.20342741483862	0.802006405069991	1.62438808640929
0	3	6	3	6	1.33342705736508	1.03066674865499	1.70494910515948
0	3	7	3	7	1.3501289034799	1.1291474904293	1.6183783003126
0	3	8	3	8	1.26930366631786	1.13154212500123	1.39019313079511
0	3	9	3	9	1.13747091786292	1.07783061536858	1.16651464340186
0	3	10	3	10	1	1	1
0	3	11	3	11	0.880600802335214	0.875000234633382	0.915360825945035
0	3	12	3	12	0.783611279357826	0.777777986361818	0.834054102964598
0	3	13	3	13	0.705335253958104	0.700000187725636	0.760130787609999
0	3	14	3	14	0.641219139917425	0.636363807023305	0.695067399965539
0	3	15	3	15	0.587784405442899	0.583333489771363	0.638717608744886
0	4	0	4	0	NA	NA	NA
0	4	1	4	1	NA	NA	NA
0	4	2	4	2	NA	NA	NA
0	4	3	4	3	NA	NA	NA
0	4	4	4	4	NA	NA	NA
0	4	5	4	5	1.41591624009176	0.989710541748126	1.99023802656583
0	4	6	4	6	1.50309952620952	1.16106023937694	2.03727626980903
0	4	7	4	7	1.46789036512986	1.20363157401085	1.8242040585407
0	4	8	4	8	1.33695188196345	1.17099470020058	1.48814119006277
0	4	9	4	9	1.16503421869241	1.09432732069026	1.19982352141473
0	4	10	4	10	1	1	1
0	4	11	4	11	0.863531146293692	0.857143116550316	0.903635277721024
0	4	12	4	12	0.756549742327532	0.750000227004418	0.813812890744286
0	4	13	4	13	0.672583031674232	0.666666868448372	0.734008440020645
0	4	14	4	14	0.605330517015661	0.600000181603534	0.6650861820313
0	4	15	4	15	0.550300681071866	0.545454710548668	0.606352850451067
