# Supplementary material for: Quantifying the impact of quarantine duration on COVID-19 transmission
Source: eLife. 2021 Feb 5;10:e63704. doi: 10.7554/eLife.63704 (PMC7963476; doi:10.7554/eLife.63704)
Supplement: Figure 2—figure supplement 2—source data 1. [file elife-63704-fig2-figsupp2-data1.zip › Figure2figuresupplement2sourcedata1.csv]

r	tE	tQ	tT	tR	DeltaT	release	fraction	lower	upper
0.5	0	3	NA	3	noTest	3	0.450648187120842	0.379883051455586	0.487694719695026
0.5	0	3	NA	4	noTest	4	0.514262955519814	0.448664181964913	0.539185339120241
0.5	0	3	NA	5	noTest	5	0.605597439357569	0.519775418828407	0.665431581957188
0.5	0	3	NA	6	noTest	6	0.708179538289178	0.5913689150249	0.811380134200909
0.5	0	3	NA	7	noTest	7	0.798324268682366	0.656234897151375	0.924543265771504
0.5	0	3	NA	8	noTest	8	0.859226327215114	0.705409782181454	0.961199670645356
0.5	0	3	NA	9	noTest	9	0.890018936010218	0.740685218808396	0.9726775751983
0.5	0	3	NA	10	noTest	10	0.901296374241683	0.759766102911173	0.975389439390053
0.5	0	3	0	3	3	3	NA	NA	NA
0.5	0	3	1	4	3	4	NA	NA	NA
0.5	0	3	2	5	3	5	NA	NA	NA
0.5	0	3	3	6	3	6	0.750665242198729	0.631254232364965	0.844653038828485
0.5	0	3	4	7	3	7	0.832305063516941	0.691721023484656	0.9371359225613
0.5	0	3	5	8	3	8	0.885309756371587	0.740843961005397	0.967399708968332
0.5	0	3	6	9	3	9	0.898477014683817	0.755043204552096	0.97467368907969
0.5	0	3	7	10	3	10	0.901296374241683	0.759766102911173	0.975389439390053
0.5	0	3	1	3	2	3	NA	NA	NA
0.5	0	3	2	4	2	4	NA	NA	NA
0.5	0	3	3	5	2	5	0.670651205032074	0.57543477607362	0.725103186259175
0.5	0	3	4	6	2	6	0.771908094153505	0.649942157883254	0.861301086555405
0.5	0	3	5	7	2	7	0.862166974129143	0.722905801171479	0.948914385471816
0.5	0	3	6	8	2	8	0.890778862485041	0.747317325341584	0.969597270717952
0.5	0	3	7	9	2	9	0.898928112213075	0.755798868289548	0.974788209129348
0.5	0	3	8	10	2	10	0.901296374241683	0.759766102911173	0.975389439390053
0.5	0	3	2	3	1	3	NA	NA	NA
0.5	0	3	3	4	1	4	0.599410307638625	0.517987156861455	0.630036113332104
0.5	0	3	4	5	1	5	0.703178087869326	0.601994676197099	0.756744387946023
0.5	0	3	5	6	1	6	0.827911976579731	0.699210325158743	0.905191394199102
0.5	0	3	6	7	1	7	0.875553347851854	0.735888496449617	0.954584076904797
0.5	0	3	7	8	1	8	0.892461664366104	0.749309129752718	0.970273443563988
0.5	0	3	8	9	1	9	0.89904088659539	0.755987784223911	0.974816839141762
0.5	0	3	9	10	1	10	0.901296374241683	0.759766102911173	0.975389439390053
0.5	0	3	3	3	0	3	0.549790788287427	0.463457322775815	0.594987558027932
0.5	0	3	4	4	0	4	0.641983983698031	0.552648644309726	0.676950650552103
0.5	0	3	5	5	0	5	0.78893077898572	0.672016231068088	0.845427030046862
0.5	0	3	6	6	0	6	0.853017165253557	0.720639838624182	0.925015429116423
0.5	0	3	7	7	0	7	0.879672232074226	0.739708913483466	0.956328597345714
0.5	0	3	8	8	0	8	0.892882364836369	0.749807080855502	0.970442486775498
0.5	0	3	9	9	0	9	0.898928112213075	0.755798868289548	0.974788209129348
0.5	0	3	10	10	0	10	0.901296374241683	0.759766102911173	0.975389439390053
