# Supplementary material for: Quantifying the impact of quarantine duration on COVID-19 transmission
Source: eLife. 2021 Feb 5;10:e63704. doi: 10.7554/eLife.63704 (PMC7963476; doi:10.7554/eLife.63704)
Supplement: Figure 2—figure supplement 2—source data 1. [file elife-63704-fig2-figsupp2-data1.zip › Figure2figuresupplement2sourcedata2.csv]

r	tE	tQ	tT	tR	DeltaT	release	relUtility	lower	upper
0.5	0	3	NA	3	noTest	3	NA	NA	NA
0.5	0	3	NA	4	noTest	4	3.9940698659389	3.75070079556356	4.23549126172216
0.5	0	3	NA	5	noTest	5	2.35171370741931	2.151003202535	2.56219404320464
0.5	0	3	NA	6	noTest	6	1.83338019534921	1.68200004099416	2.01914121924641
0.5	0	3	NA	7	noTest	7	1.55006445173995	1.43957374521465	1.6841891501563
0.5	0	3	NA	8	noTest	8	1.33465183315893	1.26577106250062	1.39509656539755
0.5	0	3	NA	9	noTest	9	1.1520687922648	1.12224864101762	1.16659065503426
0.5	0	3	NA	10	noTest	10	1	1	1
0.5	0	3	0	3	3	3	NA	NA	NA
0.5	0	3	1	4	3	4	NA	NA	NA
0.5	0	3	2	5	3	5	NA	NA	NA
0.5	0	3	3	6	3	6	1.88798887860011	1.77327723313677	2.02875338505071
0.5	0	3	4	7	3	7	1.57701213238914	1.50477131914498	1.6647052750473
0.5	0	3	5	8	3	8	1.34188885304488	1.31634758367509	1.364302005124
0.5	0	3	6	9	3	9	1.14865896105304	1.14129596074509	1.1522446061813
0.5	0	3	7	10	3	10	1	1	1
0.5	0	3	1	3	2	3	NA	NA	NA
0.5	0	3	2	4	2	4	NA	NA	NA
0.5	0	3	3	5	2	5	2.46856558463229	2.32017298386474	2.62418137791433
0.5	0	3	4	6	2	6	1.91414246253254	1.81699236347327	2.03335691273476
0.5	0	3	5	7	2	7	1.59964117693376	1.5595203279327	1.64834388634438
0.5	0	3	6	8	2	8	1.34336209542693	1.32664346177199	1.35803314694115
0.5	0	3	7	9	2	9	1.14847946673032	1.1422986161675	1.15148942677137
0.5	0	3	8	10	2	10	1	1	1
0.5	0	3	2	3	1	3	NA	NA	NA
0.5	0	3	3	4	1	4	4.11252163907451	3.94482917008796	4.27887207079796
0.5	0	3	4	5	1	5	2.52253873807939	2.39831145099164	2.65281294129063
0.5	0	3	5	6	1	6	1.9796962508307	1.92656405379721	2.0448956249818
0.5	0	3	6	7	1	7	1.60948271047099	1.58333106395613	1.64122820122043
0.5	0	3	7	8	1	8	1.34381241272138	1.32979054199799	1.35611698209915
0.5	0	3	8	9	1	9	1.14843463005226	1.14254907388506	1.15130078717781
0.5	0	3	9	10	1	10	1	1	1
0.5	0	3	3	3	0	3	27.7272727272727	27.7272727272727	27.7272727272727
0.5	0	3	4	4	0	4	4.1619589400493	4.02585102923838	4.29697758376782
0.5	0	3	5	5	0	5	2.65251186910765	2.58647724412407	2.72176081075131
0.5	0	3	6	6	0	6	2.00758640803391	1.97318182749867	2.049804822556
0.5	0	3	7	7	0	7	1.61247442517384	1.59056925796089	1.63906511355471
0.5	0	3	8	8	0	8	1.34392477386801	1.33057578730632	1.35563886926309
0.5	0	3	9	9	0	9	1.14847946673032	1.1422986161675	1.15148942677137
0.5	0	3	10	10	0	10	1	1	1
