# Supplementary material for: Quantifying the impact of quarantine duration on COVID-19 transmission
Source: eLife. 2021 Feb 5;10:e63704. doi: 10.7554/eLife.63704 (PMC7963476; doi:10.7554/eLife.63704)
Supplement: Figure 3—source data 1. [file elife-63704-fig3-data1.zip › Figure3sourcedata1.csv]

tE	tQ	tT	tR	tR.compare	DeltaT	release	relAdherence	lower	upper
0	3	NA	3	10	noTest	3	NA	NA	NA
0	3	NA	4	10	noTest	4	7.08401835709773	4.75872411020178	13.9608651505564
0	3	NA	5	10	noTest	5	2.90835987018739	2.15465751644163	4.36405492259698
0	3	NA	6	10	noTest	6	1.74987699585466	1.36856480130243	2.26390667631249
0	3	NA	7	10	noTest	7	1.29617253248149	1.08132937747743	1.54984181856939
0	3	NA	8	10	noTest	8	1.10296695515052	1.00705432143754	1.23724956328822
0	3	NA	9	10	noTest	9	1.02566724858214	1.00013032263733	1.08242116157344
0	3	NA	10	10	noTest	10	1	1	1
0	3	0	3	10	3	3	NA	NA	NA
0	3	1	4	10	3	4	NA	NA	NA
0	3	2	5	10	3	5	NA	NA	NA
0	3	3	6	10	3	6	1.50207523036931	1.26591872311912	1.77136254736101
0	3	4	7	10	3	7	1.18076789648391	1.0530664487014	1.31181573862308
0	3	5	8	10	3	8	1.03677946016174	1.00266896893212	1.07859406180809
0	3	6	9	10	3	9	1.00629561873721	1.00003257747514	1.01940570955156
0	3	7	10	10	3	10	1	1	1
0	3	1	3	10	2	3	NA	NA	NA
0	3	2	4	10	2	4	NA	NA	NA
0	3	3	5	10	2	5	2.04837275142594	1.71819390490183	2.50794481815298
0	3	4	6	10	2	6	1.40275265371045	1.22016102714824	1.59757527700247
0	3	5	7	10	2	7	1.09508533109025	1.02942160227122	1.15582041219367
0	3	6	8	10	2	8	1.02389633884968	1.00175429881856	1.05035276261626
0	3	7	9	10	2	9	1.00528299818048	1.00002736493648	1.01625034012243
0	3	8	10	10	2	10	1	1	1
0	3	2	3	10	1	3	NA	NA	NA
0	3	3	4	10	1	4	3.02932080796044	2.60478068141602	3.62488970034829
0	3	4	5	10	1	5	1.78453397314593	1.56017365717274	2.06813709112998
0	3	5	6	10	1	6	1.19451746950644	1.11400363394537	1.26927482363699
0	3	6	7	10	1	7	1.06058534649365	1.01916343188048	1.09732531039644
0	3	7	8	10	1	8	1.01999646984665	1.00147319749901	1.0419582860985
0	3	8	9	10	1	9	1.0050301613941	1.00002606181031	1.01546454753768
0	3	9	10	10	1	10	1	1	1
0	3	3	3	10	0	3	4.54545454545455	4.54545454545455	4.54545454545455
0	3	4	4	10	0	4	2.35527379184919	2.12407106247749	2.64556356939705
0	3	5	5	10	0	5	1.33216487622528	1.25571012976354	1.41427716536278
0	3	6	6	10	0	6	1.1199874036318	1.07218700771052	1.16221151063161
0	3	7	7	10	0	7	1.05040310076282	1.01604807698279	1.08049971517048
0	3	8	8	10	0	8	1.01902614006176	1.00140294681726	1.0398805905116
0	3	9	9	10	0	9	1.00528299818048	1.00002736493648	1.01625034012243
0	3	10	10	10	0	10	1	1	1
