# Supplementary material for: Quantifying the impact of quarantine duration on COVID-19 transmission
Source: eLife. 2021 Feb 5;10:e63704. doi: 10.7554/eLife.63704 (PMC7963476; doi:10.7554/eLife.63704)
Supplement: Figure 3—source data 2. [file elife-63704-fig3-data2.zip › Figure3sourcedata2.csv]

tE	tQ	tR	delay	release	a	fraction	lower	upper
0	3	0	0	0	0	NA	NA	NA
0	3	1	0	1	0	NA	NA	NA
0	3	2	0	2	0	NA	NA	NA
0	3	3	0	3	0	0	0	0
0	3	4	0	4	0	0.0936672206633661	0.0509271401418579	0.12935176733735
0	3	5	0	5	0	0.197515710573439	0.137166318819064	0.26056336399723
0	3	6	0	6	0	0.283667604020024	0.217523331541943	0.369449007741899
0	3	7	0	7	0	0.338374842070864	0.264617305027225	0.424882405207235
0	3	8	0	8	0	0.36488269457422	0.28983106877137	0.438361952421229
0	3	9	0	9	0	0.37449215387813	0.302793385370669	0.439717551021835
0	3	10	0	10	0	0.377009330787332	0.309211458437541	0.439711464571768
0	3	11	0	11	0	0.377452020567154	0.312123329816306	0.439671153836118
0	3	12	0	12	0	0.377485925680855	0.313332702799243	0.439643025424207
0	3	13	0	13	0	0.377471977801812	0.313790071705848	0.439623553850376
0	3	14	0	14	0	0.377458951967793	0.313945353999415	0.439609960787983
0	3	15	0	15	0	0.37744958613608	0.313990775503833	0.439600371950559
0	3	0	0	0	0.25	NA	NA	NA
0	3	1	0	1	0.25	NA	NA	NA
0	3	2	0	2	0.25	NA	NA	NA
0	3	3	0	3	0.25	0	0	0
0	3	4	0	4	0.25	0.102057799697011	0.0556554882490813	0.140838315904506
0	3	5	0	5	0.25	0.225611409048443	0.158259397917205	0.29769632034821
0	3	6	0	6	0.25	0.341516378599186	0.262750921450534	0.446788844935128
0	3	7	0	7	0.25	0.42761917233391	0.332268941362121	0.535309856385516
0	3	8	0	8	0.25	0.477951090977801	0.377923608099411	0.562277922464029
0	3	9	0	9	0.25	0.500554489853286	0.408640047463059	0.564972343564084
0	3	10	0	10	0.25	0.50808109165092	0.42790371906316	0.565001749733255
0	3	11	0	11	0.25	0.509855389796521	0.438282137570011	0.564970801973927
0	3	12	0	12	0.25	0.510128517264243	0.442715915304039	0.564949240237681
0	3	13	0	13	0.25	0.510145450143243	0.444842186174518	0.564934314771541
0	3	14	0	14	0.25	0.510137547723037	0.445782642857142	0.564923895336941
0	3	15	0	15	0.25	0.510130598228413	0.446164469769556	0.564916545244552
0	3	0	0	0	0.5	NA	NA	NA
0	3	1	0	1	0.5	NA	NA	NA
0	3	2	0	2	0.5	NA	NA	NA
0	3	3	0	3	0.5	0	0	0
0	3	4	0	4	0.5	0.110448378730656	0.0603838363563046	0.152329743015484
0	3	5	0	5	0.5	0.253707107523447	0.179352477015345	0.33482927669919
0	3	6	0	6	0.5	0.399365153178349	0.307568150822098	0.524128682128356
0	3	7	0	7	0.5	0.516863502596957	0.398634464317891	0.650501729305304
0	3	8	0	8	0.5	0.591019487381383	0.466016147427451	0.69307930743715
0	3	9	0	9	0.5	0.626616825828442	0.51448670955545	0.696893615716734
0	3	10	0	10	0.5	0.639152852514508	0.541068599592341	0.696933356263811
0	3	11	0	11	0.5	0.642258759025889	0.555438519455391	0.696912341707844
0	3	12	0	12	0.5	0.642771108847631	0.560987673610088	0.696897766766182
0	3	13	0	13	0.5	0.642818922484674	0.563470267276464	0.696887677765714
0	3	14	0	14	0.5	0.642816143478282	0.564479261839808	0.696880634657007
0	3	15	0	15	0.5	0.642811610320745	0.564850622969596	0.696875666297237
0	3	0	0	0	0.75	NA	NA	NA
0	3	1	0	1	0.75	NA	NA	NA
0	3	2	0	2	0.75	NA	NA	NA
0	3	3	0	3	0.75	0	0	0
0	3	4	0	4	0.75	0.1188389577643	0.065112184463528	0.16383153209081
0	3	5	0	5	0.75	0.281802805998451	0.200445556113486	0.37196223305017
0	3	6	0	6	0.75	0.457213927757511	0.351474246802631	0.601468519321585
0	3	7	0	7	0.75	0.606107832860003	0.464999987273661	0.768442714523562
0	3	8	0	8	0.75	0.704087883784964	0.554108686755492	0.824519247921078
0	3	9	0	9	0.75	0.752679161803598	0.616512482229352	0.830281720154973
0	3	10	0	10	0.75	0.770224613378095	0.651954472441862	0.830412501599482
0	3	11	0	11	0.75	0.774662128255256	0.668059949455672	0.830402268192451
0	3	12	0	12	0.75	0.77541370043102	0.676079701779903	0.830394959686258
0	3	13	0	13	0.75	0.775492394826106	0.679704936823925	0.830389900594251
0	3	14	0	14	0.75	0.775494739233527	0.681191068749487	0.830386368853413
0	3	15	0	15	0.75	0.775492622413076	0.681742804126211	0.830383877487763
0	3	0	0	0	1	NA	NA	NA
0	3	1	0	1	1	NA	NA	NA
0	3	2	0	2	1	NA	NA	NA
0	3	3	0	3	1	0	0	0
0	3	4	0	4	1	0.127229536797945	0.0698405325707514	0.175333321166136
0	3	5	0	5	1	0.309898504473454	0.221538635211627	0.40909518940115
0	3	6	0	6	1	0.515062702336674	0.395380342783164	0.678808356514813
0	3	7	0	7	1	0.695352163123049	0.531365510229431	0.88638369974182
0	3	8	0	8	1	0.817156280188546	0.642201226083532	0.956912011630183
0	3	9	0	9	1	0.878741497778753	0.71760182430396	0.971531799390918
0	3	10	0	10	1	0.901296374241683	0.759766102911173	0.975389439390053
0	3	11	0	11	1	0.907065497484623	0.780681379455954	0.975580456250652
0	3	12	0	12	1	0.908056292014408	0.791171729949717	0.975581704448828
0	3	13	0	13	1	0.908165867167537	0.794781797146958	0.975581705431335
0	3	14	0	14	1	0.908173334988772	0.795491618575191	0.975581705431387
0	3	15	0	15	1	0.908173634505409	0.79569273747135	0.975581705431387
