# Supplementary material for: Quantifying the impact of quarantine duration on COVID-19 transmission
Source: eLife. 2021 Feb 5;10:e63704. doi: 10.7554/eLife.63704 (PMC7963476; doi:10.7554/eLife.63704)
Supplement: Figure 3—figure supplement 1—source data 1. [file elife-63704-fig3-figsupp1-data1.zip › Figure3figuresupplement1sourcedata1.csv]

tE	tQ	tR	delay	release	a	fraction	lower	upper
0	3	0	0 days	0	0	NA	NA	NA
0	3	1	0 days	1	0	NA	NA	NA
0	3	2	0 days	2	0	NA	NA	NA
0	3	3	0 days	3	0	0	0	0
0	3	4	0 days	4	0	0.0936672206633661	0.0509271401418579	0.12935176733735
0	3	5	0 days	5	0	0.197515710573439	0.137166318819064	0.26056336399723
0	3	6	0 days	6	0	0.283667604020024	0.217523331541943	0.369449007741899
0	3	7	0 days	7	0	0.338374842070864	0.264617305027225	0.424882405207235
0	3	8	0 days	8	0	0.36488269457422	0.28983106877137	0.438361952421229
0	3	9	0 days	9	0	0.37449215387813	0.302793385370669	0.439717551021835
0	3	10	0 days	10	0	0.377009330787332	0.309211458437541	0.439711464571768
0	3	11	0 days	11	0	0.377452020567154	0.312123329816306	0.439671153836118
0	3	12	0 days	12	0	0.377485925680855	0.313332702799243	0.439643025424207
0	3	13	0 days	13	0	0.377471977801812	0.313790071705848	0.439623553850376
0	3	14	0 days	14	0	0.377458951967793	0.313945353999415	0.439609960787983
0	3	15	0 days	15	0	0.37744958613608	0.313990775503833	0.439600371950559
0	3	0	0 days	0	0.25	NA	NA	NA
0	3	1	0 days	1	0.25	NA	NA	NA
0	3	2	0 days	2	0.25	NA	NA	NA
0	3	3	0 days	3	0.25	0	0	0
0	3	4	0 days	4	0.25	0.102057799697011	0.0556554882490813	0.140838315904506
0	3	5	0 days	5	0.25	0.225611409048443	0.158259397917205	0.29769632034821
0	3	6	0 days	6	0.25	0.341516378599186	0.262750921450534	0.446788844935128
0	3	7	0 days	7	0.25	0.42761917233391	0.332268941362121	0.535309856385516
0	3	8	0 days	8	0.25	0.477951090977801	0.377923608099411	0.562277922464029
0	3	9	0 days	9	0.25	0.500554489853286	0.408640047463059	0.564972343564084
0	3	10	0 days	10	0.25	0.50808109165092	0.42790371906316	0.565001749733255
0	3	11	0 days	11	0.25	0.509855389796521	0.438282137570011	0.564970801973927
0	3	12	0 days	12	0.25	0.510128517264243	0.442715915304039	0.564949240237681
0	3	13	0 days	13	0.25	0.510145450143243	0.444842186174518	0.564934314771541
0	3	14	0 days	14	0.25	0.510137547723037	0.445782642857142	0.564923895336941
0	3	15	0 days	15	0.25	0.510130598228413	0.446164469769556	0.564916545244552
0	3	0	0 days	0	0.5	NA	NA	NA
0	3	1	0 days	1	0.5	NA	NA	NA
0	3	2	0 days	2	0.5	NA	NA	NA
0	3	3	0 days	3	0.5	0	0	0
0	3	4	0 days	4	0.5	0.110448378730656	0.0603838363563046	0.152329743015484
0	3	5	0 days	5	0.5	0.253707107523447	0.179352477015345	0.33482927669919
0	3	6	0 days	6	0.5	0.399365153178349	0.307568150822098	0.524128682128356
0	3	7	0 days	7	0.5	0.516863502596957	0.398634464317891	0.650501729305304
0	3	8	0 days	8	0.5	0.591019487381383	0.466016147427451	0.69307930743715
0	3	9	0 days	9	0.5	0.626616825828442	0.51448670955545	0.696893615716734
0	3	10	0 days	10	0.5	0.639152852514508	0.541068599592341	0.696933356263811
0	3	11	0 days	11	0.5	0.642258759025889	0.555438519455391	0.696912341707844
0	3	12	0 days	12	0.5	0.642771108847631	0.560987673610088	0.696897766766182
0	3	13	0 days	13	0.5	0.642818922484674	0.563470267276464	0.696887677765714
0	3	14	0 days	14	0.5	0.642816143478282	0.564479261839808	0.696880634657007
0	3	15	0 days	15	0.5	0.642811610320745	0.564850622969596	0.696875666297237
0	3	0	0 days	0	0.75	NA	NA	NA
0	3	1	0 days	1	0.75	NA	NA	NA
0	3	2	0 days	2	0.75	NA	NA	NA
0	3	3	0 days	3	0.75	0	0	0
0	3	4	0 days	4	0.75	0.1188389577643	0.065112184463528	0.16383153209081
0	3	5	0 days	5	0.75	0.281802805998451	0.200445556113486	0.37196223305017
0	3	6	0 days	6	0.75	0.457213927757511	0.351474246802631	0.601468519321585
0	3	7	0 days	7	0.75	0.606107832860003	0.464999987273661	0.768442714523562
0	3	8	0 days	8	0.75	0.704087883784964	0.554108686755492	0.824519247921078
0	3	9	0 days	9	0.75	0.752679161803598	0.616512482229352	0.830281720154973
0	3	10	0 days	10	0.75	0.770224613378095	0.651954472441862	0.830412501599482
0	3	11	0 days	11	0.75	0.774662128255256	0.668059949455672	0.830402268192451
0	3	12	0 days	12	0.75	0.77541370043102	0.676079701779903	0.830394959686258
0	3	13	0 days	13	0.75	0.775492394826106	0.679704936823925	0.830389900594251
0	3	14	0 days	14	0.75	0.775494739233527	0.681191068749487	0.830386368853413
0	3	15	0 days	15	0.75	0.775492622413076	0.681742804126211	0.830383877487763
0	3	0	0 days	0	1	NA	NA	NA
0	3	1	0 days	1	1	NA	NA	NA
0	3	2	0 days	2	1	NA	NA	NA
0	3	3	0 days	3	1	0	0	0
0	3	4	0 days	4	1	0.127229536797945	0.0698405325707514	0.175333321166136
0	3	5	0 days	5	1	0.309898504473454	0.221538635211627	0.40909518940115
0	3	6	0 days	6	1	0.515062702336674	0.395380342783164	0.678808356514813
0	3	7	0 days	7	1	0.695352163123049	0.531365510229431	0.88638369974182
0	3	8	0 days	8	1	0.817156280188546	0.642201226083532	0.956912011630183
0	3	9	0 days	9	1	0.878741497778753	0.71760182430396	0.971531799390918
0	3	10	0 days	10	1	0.901296374241683	0.759766102911173	0.975389439390053
0	3	11	0 days	11	1	0.907065497484623	0.780681379455954	0.975580456250652
0	3	12	0 days	12	1	0.908056292014408	0.791171729949717	0.975581704448828
0	3	13	0 days	13	1	0.908165867167537	0.794781797146958	0.975581705431335
0	3	14	0 days	14	1	0.908173334988772	0.795491618575191	0.975581705431387
0	3	15	0 days	15	1	0.908173634505409	0.79569273747135	0.975581705431387
0	3	0	1 day	0	0	NA	NA	NA
0	3	1	1 day	1	0	NA	NA	NA
0	3	2	1 day	2	0	NA	NA	NA
0	3	3	1 day	3	0	0	0	0
0	3	4	1 day	4	0	0.113224384783153	0.0617908750109443	0.15621998828584
0	3	5	1 day	5	0	0.248387653177631	0.173922416743957	0.327783430672503
0	3	6	1 day	6	0	0.365697995975589	0.280844354706331	0.477980482434445
0	3	7	1 day	7	0	0.441882327673111	0.34437190823574	0.55514304549307
0	3	8	1 day	8	0	0.479073170989519	0.378609282304745	0.574060329298553
0	3	9	1 day	9	0	0.492531283316426	0.396758229877727	0.575961518657279
0	3	10	1 day	10	0	0.496029932022918	0.405677541690004	0.575950889423652
0	3	11	1 day	11	0	0.496636853905179	0.409682226804763	0.575892456346607
0	3	12	1 day	12	0	0.496680597236328	0.411325628063288	0.575851628419052
0	3	13	1 day	13	0	0.496659951332293	0.411939087570384	0.57582349903952
0	3	14	1 day	14	0	0.496641265965638	0.412144334090509	0.575804027465454
0	3	15	1 day	15	0	0.496627988232975	0.412203196566189	0.575790434403061
0	3	0	1 day	0	0.25	NA	NA	NA
0	3	1	1 day	1	0.25	NA	NA	NA
0	3	2	1 day	2	0.25	NA	NA	NA
0	3	3	1 day	3	0.25	0	0	0
0	3	4	1 day	4	0.25	0.116725672786851	0.0638032894008961	0.160993544180049
0	3	5	1 day	5	0.25	0.263765366001587	0.185826471360875	0.348111370354664
0	3	6	1 day	6	0.25	0.40303917256586	0.31012132487896	0.528187450954537
0	3	7	1 day	7	0.25	0.505249786535595	0.391620380783597	0.634371856726263
0	3	8	1 day	8	0.25	0.563593948289276	0.444507268249442	0.665702634884651
0	3	9	1 day	9	0.25	0.589083836932008	0.479113680843353	0.668738966631261
0	3	10	1 day	10	0.25	0.59734654257761	0.500253281502507	0.668756758218419
0	3	11	1 day	11	0.25	0.59924401480004	0.511776597313593	0.668711796270512
0	3	12	1 day	12	0.25	0.599524520930848	0.516447527647283	0.668680499765172
0	3	13	1 day	13	0.25	0.599536430291104	0.518655553961307	0.668658937866524
0	3	14	1 day	14	0.25	0.599524283221422	0.51962093130325	0.66864401240038
0	3	15	1 day	15	0.25	0.599514399801083	0.520008882366195	0.66863359296578
0	3	0	1 day	0	0.5	NA	NA	NA
0	3	1	1 day	1	0.5	NA	NA	NA
0	3	2	1 day	2	0.5	NA	NA	NA
0	3	3	1 day	3	0.5	0	0	0
0	3	4	1 day	4	0.5	0.120226960790549	0.0658157037908478	0.165773469842078
0	3	5	1 day	5	0.5	0.279143078825543	0.197730525977792	0.368439310036826
0	3	6	1 day	6	0.5	0.440380349156131	0.338994423787761	0.578394419474629
0	3	7	1 day	7	0.5	0.56861724539808	0.438202090598875	0.71673022444645
0	3	8	1 day	8	0.5	0.648114725589033	0.510405254194139	0.762449075803055
0	3	9	1 day	9	0.5	0.68563639054759	0.561469131808979	0.766467123786829
0	3	10	1 day	10	0.5	0.698663153132301	0.589648971271138	0.766496729467847
0	3	11	1 day	11	0.5	0.701851175694901	0.604974320726398	0.766466227330081
0	3	12	1 day	12	0.5	0.702368444625368	0.610908408946934	0.766445072079049
0	3	13	1 day	13	0.5	0.702412909249915	0.613424241697128	0.766430497123501
0	3	14	1 day	14	0.5	0.702407300477205	0.614441672852735	0.766420408123033
0	3	15	1 day	15	0.5	0.702400811369192	0.614814291261838	0.766413365014326
0	3	0	1 day	0	0.75	NA	NA	NA
0	3	1	1 day	1	0.75	NA	NA	NA
0	3	2	1 day	2	0.75	NA	NA	NA
0	3	3	1 day	3	0.75	0	0	0
0	3	4	1 day	4	0.75	0.123728248794247	0.0678281181807996	0.170553395504107
0	3	5	1 day	5	0.75	0.294520791649499	0.209634580594709	0.388767249718988
0	3	6	1 day	6	0.75	0.477721525746403	0.367187383285463	0.628601387994721
0	3	7	1 day	7	0.75	0.631984704260565	0.484783800414153	0.801556962094135
0	3	8	1 day	8	0.75	0.732635502888789	0.576303240138835	0.85920413210403
0	3	9	1 day	9	0.75	0.782188944163172	0.640303448431966	0.864840772034394
0	3	10	1 day	10	0.75	0.799979763686992	0.67670344598672	0.864967204784037
0	3	11	1 day	11	0.75	0.804458336589762	0.692965997863482	0.864952215799851
0	3	12	1 day	12	0.75	0.805212368319888	0.701040069448325	0.864941607622087
0	3	13	1 day	13	0.75	0.805289388208726	0.704681924034257	0.86493429906448
0	3	14	1 day	14	0.75	0.805290317732988	0.706172274255951	0.864929239972472
0	3	15	1 day	15	0.75	0.8052872229373	0.706724638272332	0.864925708231634
0	3	0	1 day	0	1	NA	NA	NA
0	3	1	1 day	1	1	NA	NA	NA
0	3	2	1 day	2	1	NA	NA	NA
0	3	3	1 day	3	1	0	0	0
0	3	4	1 day	4	1	0.127229536797945	0.0698405325707514	0.175333321166136
0	3	5	1 day	5	1	0.309898504473454	0.221538635211627	0.40909518940115
0	3	6	1 day	6	1	0.515062702336674	0.395380342783164	0.678808356514813
0	3	7	1 day	7	1	0.695352163123049	0.531365510229431	0.88638369974182
0	3	8	1 day	8	1	0.817156280188546	0.642201226083532	0.956912011630183
0	3	9	1 day	9	1	0.878741497778753	0.71760182430396	0.971531799390918
0	3	10	1 day	10	1	0.901296374241683	0.759766102911173	0.975389439390053
0	3	11	1 day	11	1	0.907065497484623	0.780681379455954	0.975580456250652
0	3	12	1 day	12	1	0.908056292014408	0.791171729949717	0.975581704448828
0	3	13	1 day	13	1	0.908165867167537	0.794781797146958	0.975581705431335
0	3	14	1 day	14	1	0.908173334988772	0.795491618575191	0.975581705431387
0	3	15	1 day	15	1	0.908173634505409	0.79569273747135	0.975581705431387
0	3	0	2 days	0	0	NA	NA	NA
0	3	1	2 days	1	0	NA	NA	NA
0	3	2	2 days	2	0	NA	NA	NA
0	3	3	2 days	3	0	0	0	0
0	3	4	2 days	4	0	0.124424723129833	0.068167030220528	0.171534851130091
0	3	5	2 days	5	0	0.287523302278018	0.203409121122919	0.379543650425712
0	3	6	2 days	6	0	0.440060038653455	0.338518269475737	0.577630498738814
0	3	7	2 days	7	0	0.543756892794331	0.421027609889246	0.685576606515591
0	3	8	2 days	8	0	0.595549777971591	0.467789661896647	0.713753858418615
0	3	9	2 days	9	0	0.614438080391615	0.493256114674406	0.715994075425109
0	3	10	2 days	10	0	0.619339720142536	0.50574535956935	0.715926774364129
0	3	11	2 days	11	0	0.620181839180797	0.511310316893581	0.715840574625381
0	3	12	2 days	12	0	0.620239283239696	0.513569471573575	0.715780122731832
0	3	13	2 days	13	0	0.620208708865408	0.514402004985297	0.715738393828352
0	3	14	2 days	14	0	0.620181681311889	0.514676335907324	0.715709644630149
0	3	15	2 days	15	0	0.620162660376314	0.514753346295441	0.715689744008623
0	3	0	2 days	0	0.25	NA	NA	NA
0	3	1	2 days	1	0.25	NA	NA	NA
0	3	2	2 days	2	0.25	NA	NA	NA
0	3	3	2 days	3	0.25	0	0	0
0	3	4	2 days	4	0.25	0.125125926546861	0.0685854058080839	0.172484468639102
0	3	5	2 days	5	0.25	0.293117102826877	0.207941499645096	0.386931535169571
0	3	6	2 days	6	0.25	0.45881070457426	0.353119245187583	0.602924963182814
0	3	7	2 days	7	0.25	0.581655710376511	0.448612084974292	0.733497378132171
0	3	8	2 days	8	0.25	0.650951403525829	0.511392552943368	0.77347718441681
0	3	9	2 days	9	0.25	0.6805139347384	0.551487094440862	0.776633863980718
0	3	10	2 days	10	0.25	0.689828883667323	0.575304144912016	0.77659701652741
0	3	11	2 days	11	0.25	0.691902753756753	0.586327728666386	0.776531419655616
0	3	12	2 days	12	0.25	0.692193535433374	0.591335067795184	0.776485448748617
0	3	13	2 days	13	0.25	0.69219799844094	0.593657748616927	0.776453715850762
0	3	14	2 days	14	0.25	0.69217959473111	0.594657488230381	0.77643185341744
0	3	15	2 days	15	0.25	0.692165403908588	0.595053619331079	0.776416719916738
0	3	0	2 days	0	0.5	NA	NA	NA
0	3	1	2 days	1	0.5	NA	NA	NA
0	3	2	2 days	2	0.5	NA	NA	NA
0	3	3	2 days	3	0.5	0	0	0
0	3	4	2 days	4	0.5	0.125827129963889	0.0690037813956397	0.173434086148113
0	3	5	2 days	5	0.5	0.298710903375736	0.212473878167273	0.394319419913431
0	3	6	2 days	6	0.5	0.477561370495065	0.367206277719444	0.628219427626813
0	3	7	2 days	7	0.5	0.61955452795869	0.476196560059338	0.784301426672852
0	3	8	2 days	8	0.5	0.706353029080068	0.55499544399009	0.834304519079542
0	3	9	2 days	9	0.5	0.746589789085184	0.609718074207318	0.838615038046342
0	3	10	2 days	10	0.5	0.760318047192109	0.638755796072993	0.838632288285336
0	3	11	2 days	11	0.5	0.76362366833271	0.654675074961593	0.838588643087843
0	3	12	2 days	12	0.5	0.764147787627052	0.660741055755585	0.838557995825189
0	3	13	2 days	13	0.5	0.764187288016473	0.663303423361252	0.838536840559952
0	3	14	2 days	14	0.5	0.76417750815033	0.664332390503509	0.838522265604404
0	3	15	2 days	15	0.5	0.764168147440861	0.664706579852609	0.838512176603936
0	3	0	2 days	0	0.75	NA	NA	NA
0	3	1	2 days	1	0.75	NA	NA	NA
0	3	2	2 days	2	0.75	NA	NA	NA
0	3	3	2 days	3	0.75	0	0	0
0	3	4	2 days	4	0.75	0.126528333380917	0.0694221569831955	0.174383703657124
0	3	5	2 days	5	0.75	0.304304703924595	0.21700625668945	0.40170730465729
0	3	6	2 days	6	0.75	0.496312036415869	0.381293310251304	0.653513892070813
0	3	7	2 days	7	0.75	0.65745334554087	0.503781035144385	0.835342563207336
0	3	8	2 days	8	0.75	0.761754654634307	0.598598335036811	0.895131853742273
0	3	9	2 days	9	0.75	0.812665643431969	0.664144204714268	0.901002511278994
0	3	10	2 days	10	0.75	0.830807210716896	0.701262204692913	0.901123792802015
0	3	11	2 days	11	0.75	0.835344582908667	0.717805281764745	0.901102216043874
0	3	12	2 days	12	0.75	0.83610203982073	0.725956392852651	0.901086848132309
0	3	13	2 days	13	0.75	0.836176577592005	0.729621514866319	0.901076239902721
0	3	14	2 days	14	0.75	0.836175421569551	0.731117633081338	0.901068931345113
0	3	15	2 days	15	0.75	0.836170890973135	0.731670782567718	0.901063872253106
0	3	0	2 days	0	1	NA	NA	NA
0	3	1	2 days	1	1	NA	NA	NA
0	3	2	2 days	2	1	NA	NA	NA
0	3	3	2 days	3	1	0	0	0
0	3	4	2 days	4	1	0.127229536797945	0.0698405325707514	0.175333321166136
0	3	5	2 days	5	1	0.309898504473454	0.221538635211627	0.40909518940115
0	3	6	2 days	6	1	0.515062702336674	0.395380342783164	0.678808356514813
0	3	7	2 days	7	1	0.695352163123049	0.531365510229431	0.88638369974182
0	3	8	2 days	8	1	0.817156280188546	0.642201226083532	0.956912011630183
0	3	9	2 days	9	1	0.878741497778753	0.71760182430396	0.971531799390918
0	3	10	2 days	10	1	0.901296374241683	0.759766102911173	0.975389439390053
0	3	11	2 days	11	1	0.907065497484623	0.780681379455954	0.975580456250652
0	3	12	2 days	12	1	0.908056292014408	0.791171729949717	0.975581704448828
0	3	13	2 days	13	1	0.908165867167537	0.794781797146958	0.975581705431335
0	3	14	2 days	14	1	0.908173334988772	0.795491618575191	0.975581705431387
0	3	15	2 days	15	1	0.908173634505409	0.79569273747135	0.975581705431387
0	3	0	3 days	0	0	NA	NA	NA
0	3	1	3 days	1	0	NA	NA	NA
0	3	2	3 days	2	0	NA	NA	NA
0	3	3	3 days	3	0	0	0	0
0	3	4	3 days	4	0	0.127143229859099	0.0697846281082782	0.175218636120339
0	3	5	3 days	5	0	0.306009794539531	0.218198992089769	0.403981064085042
0	3	6	3 days	6	0	0.489775826952911	0.376402634131153	0.644893143388516
0	3	7	3 days	7	0	0.624495611858803	0.479839745556519	0.792483895730085
0	3	8	3 days	8	0	0.694983094421006	0.543520264357216	0.833829341785573
0	3	9	3 days	9	0	0.7213020094351	0.579001968060318	0.836657492355606
0	3	10	3 days	10	0	0.728190099277474	0.596530968478514	0.836544890093109
0	3	11	3 days	11	0	0.729371383782169	0.604324210709197	0.836424064274596
0	3	12	3 days	12	0	0.72944914524226	0.607462846615701	0.836336470949157
0	3	13	3 days	13	0	0.729404195121222	0.60858528147164	0.836275176394535
0	3	14	3 days	14	0	0.729364923606137	0.608865237033462	0.836232865864062
0	3	15	3 days	15	0	0.729337443868574	0.608938595212627	0.836203715952965
0	3	0	3 days	0	0.25	NA	NA	NA
0	3	1	3 days	1	0.25	NA	NA	NA
0	3	2	3 days	2	0.25	NA	NA	NA
0	3	3	3 days	3	0.25	0	0	0
0	3	4	3 days	4	0.25	0.12716480659381	0.0697986042238965	0.175247307381788
0	3	5	3 days	5	0.25	0.306981972023012	0.219033902870234	0.405259595414069
0	3	6	3 days	6	0.25	0.496097545798852	0.381147061294156	0.65337194667009
0	3	7	3 days	7	0.25	0.642209749674865	0.492721186724747	0.815958846733019
0	3	8	3 days	8	0.25	0.725526390862891	0.568190504788795	0.864361803440431
0	3	9	3 days	9	0.25	0.760661881521013	0.615796484480296	0.868137465811102
0	3	10	3 days	10	0.25	0.771466668018527	0.640686047350639	0.868084375520128
0	3	11	3 days	11	0.25	0.773794912207783	0.652037233895817	0.867993820694021
0	3	12	3 days	12	0.25	0.774100931935297	0.657525190833505	0.867928125706451
0	3	13	3 days	13	0.25	0.7740946131328	0.660010421927402	0.867882154790484
0	3	14	3 days	14	0.25	0.774067026451795	0.661058155320667	0.867850421892629
0	3	15	3 days	15	0.25	0.774046491527783	0.661465354585723	0.867828559459307
0	3	0	3 days	0	0.5	NA	NA	NA
0	3	1	3 days	1	0.5	NA	NA	NA
0	3	2	3 days	2	0.5	NA	NA	NA
0	3	3	3 days	3	0.5	0	0	0
0	3	4	3 days	4	0.5	0.127186383328522	0.0698125803395148	0.175275978643237
0	3	5	3 days	5	0.5	0.307954149506493	0.219868813650698	0.406538126743096
0	3	6	3 days	6	0.5	0.502419264644792	0.385891488457159	0.661850749951664
0	3	7	3 days	7	0.5	0.659923887490926	0.505602627892975	0.839433797735953
0	3	8	3 days	8	0.5	0.756069687304776	0.592860745220374	0.894894265095289
0	3	9	3 days	9	0.5	0.800021753606927	0.651631418072863	0.899617439266599
0	3	10	3 days	10	0.5	0.814743236759579	0.681713569338037	0.899623860947148
0	3	11	3 days	11	0.5	0.818218440633396	0.697561129726075	0.899563577113447
0	3	12	3 days	12	0.5	0.818752718628334	0.703593233115107	0.899519780463745
0	3	13	3 days	13	0.5	0.818785031144379	0.706221532241794	0.899489133186434
0	3	14	3 days	14	0.5	0.818769129297454	0.707266505285207	0.899467977921197
0	3	15	3 days	15	0.5	0.818755539186991	0.707642676319683	0.899453402965649
0	3	0	3 days	0	0.75	NA	NA	NA
0	3	1	3 days	1	0.75	NA	NA	NA
0	3	2	3 days	2	0.75	NA	NA	NA
0	3	3	3 days	3	0.75	0	0	0
0	3	4	3 days	4	0.75	0.127207960063233	0.0698265564551331	0.175304649904686
0	3	5	3 days	5	0.75	0.308926326989974	0.220703724431162	0.407816658072123
0	3	6	3 days	6	0.75	0.508740983490733	0.390635915620162	0.670329553233239
0	3	7	3 days	7	0.75	0.677638025306988	0.518484069061203	0.862908748738887
0	3	8	3 days	8	0.75	0.786612983746661	0.617530985651953	0.925426726750147
0	3	9	3 days	9	0.75	0.83938162569284	0.684616621188411	0.932027366407362
0	3	10	3 days	10	0.75	0.858019805500631	0.722313662592973	0.93214468199563
0	3	11	3 days	11	0.75	0.86264196905901	0.739121254591015	0.93211476579021
0	3	12	3 days	12	0.75	0.863404505321371	0.747382481532412	0.932092804167603
0	3	13	3 days	13	0.75	0.863475449155958	0.75108056930659	0.932077436203631
0	3	14	3 days	14	0.75	0.863471232143113	0.752584690472187	0.932066827974043
0	3	15	3 days	15	0.75	0.8634645868462	0.753138830801255	0.932059519416435
0	3	0	3 days	0	1	NA	NA	NA
0	3	1	3 days	1	1	NA	NA	NA
0	3	2	3 days	2	1	NA	NA	NA
0	3	3	3 days	3	1	0	0	0
0	3	4	3 days	4	1	0.127229536797945	0.0698405325707514	0.175333321166136
0	3	5	3 days	5	1	0.309898504473454	0.221538635211627	0.40909518940115
0	3	6	3 days	6	1	0.515062702336674	0.395380342783164	0.678808356514813
0	3	7	3 days	7	1	0.695352163123049	0.531365510229431	0.88638369974182
0	3	8	3 days	8	1	0.817156280188546	0.642201226083532	0.956912011630183
0	3	9	3 days	9	1	0.878741497778753	0.71760182430396	0.971531799390918
0	3	10	3 days	10	1	0.901296374241683	0.759766102911173	0.975389439390053
0	3	11	3 days	11	1	0.907065497484623	0.780681379455954	0.975580456250652
0	3	12	3 days	12	1	0.908056292014408	0.791171729949717	0.975581704448828
0	3	13	3 days	13	1	0.908165867167537	0.794781797146958	0.975581705431335
0	3	14	3 days	14	1	0.908173334988772	0.795491618575191	0.975581705431387
0	3	15	3 days	15	1	0.908173634505409	0.79569273747135	0.975581705431387
