# Supplementary material for: Quantifying the impact of quarantine duration on COVID-19 transmission
Source: eLife. 2021 Feb 5;10:e63704. doi: 10.7554/eLife.63704 (PMC7963476; doi:10.7554/eLife.63704)
Supplement: Figure 4—source data 1. [file elife-63704-fig4-data1.zip › Figure4sourcedata1.csv]

y	tQ	tT	tR	DeltaT	release	fraction	lower	upper
7	0	NA	0	noTest	0	0	0	0
7	0	NA	1	noTest	1	0.230185965584931	0.160520174597756	0.333772390802978
7	0	NA	2	noTest	2	0.428225070122572	0.323436480735187	0.529527903923317
7	0	NA	3	noTest	3	0.591299787654222	0.478064774825303	0.6808831832909
7	0	NA	4	noTest	4	0.724144120124548	0.616047064584009	0.802156215874276
7	0	NA	5	noTest	5	0.829560592903963	0.731110796757203	0.895008426826209
7	0	NA	6	noTest	6	0.90709203932964	0.822027059778826	0.958752815885941
7	0	NA	7	noTest	7	0.957064978971163	0.888710454727305	0.990051071955052
7	0	NA	8	noTest	8	0.983879217568599	0.933912933856494	0.999141264361297
7	0	NA	9	noTest	9	0.99529949953586	0.963199482073791	0.999984254744302
7	0	NA	10	noTest	10	0.998985290512874	0.980868037572494	0.999999967724602
7	0	-3	0	3	0	NA	NA	NA
7	0	-2	1	3	1	NA	NA	NA
7	0	-1	2	3	2	NA	NA	NA
7	0	0	3	3	3	0.64488211191939	0.584623279141937	0.707991156283435
7	0	1	4	3	4	0.769022240033127	0.712451269986642	0.824804537194689
7	0	2	5	3	5	0.870272615144281	0.820882044339222	0.913894229484475
7	0	3	6	3	6	0.93782158326949	0.89619175432292	0.969289515742521
7	0	4	7	3	7	0.976275934242192	0.942447100435936	0.993693605807253
7	0	5	8	3	8	0.993884490971271	0.967403403291959	0.999675708976188
7	0	6	9	3	9	0.998099720749406	0.976790757610207	0.999996040770654
7	0	7	10	3	10	0.998985290512874	0.980868037572494	0.999999967724602
7	0	-2	0	2	0	NA	NA	NA
7	0	-1	1	2	1	NA	NA	NA
7	0	0	2	2	2	0.541050407253221	0.495467040207913	0.593803512267844
7	0	1	3	2	3	0.682787630086415	0.634337390788124	0.734965820980474
7	0	2	4	2	4	0.804091355751324	0.758956827415297	0.849304123583777
7	0	3	5	2	5	0.893543442875213	0.854024837449351	0.927627618565549
7	0	4	6	2	6	0.952511532675897	0.917387305170837	0.975419093046831
7	0	5	7	2	7	0.985363310090239	0.95490934456795	0.996379107774058
7	0	6	8	2	8	0.995400147124064	0.970013426822427	0.999785922125685
7	0	7	9	2	9	0.998217842225989	0.976980214235024	0.99999666832148
7	0	8	10	2	10	0.998985290512874	0.980868037572494	0.999999967724602
7	0	-1	0	1	0	NA	NA	NA
7	0	0	1	1	1	0.442152571204465	0.416811976059255	0.475626380148124
7	0	1	2	1	2	0.598985633832043	0.563231583782328	0.640417521381286
7	0	2	3	1	3	0.735301703223981	0.697356764773053	0.776900375668874
7	0	3	4	1	4	0.84198736733687	0.80589805250394	0.876761831878685
7	0	4	5	1	5	0.919986447738876	0.885732429932897	0.944889929020826
7	0	5	6	1	6	0.970447391203438	0.937325929474784	0.985672050258587
7	0	6	7	1	7	0.989181100747558	0.959476090131499	0.997561352281186
7	0	7	8	1	8	0.995841230974396	0.9703970476584	0.999819797173177
7	0	8	9	1	9	0.99823342825768	0.976786561989854	0.999996824805646
7	0	9	10	1	10	0.998985290512874	0.980868037572494	0.999999967724602
7	0	0	0	0	0	0.352498092270662	0.351498755481518	0.3525
7	0	1	1	0	1	0.521898013043889	0.502098448250664	0.547338729732166
7	0	2	2	0	2	0.669768620942682	0.640837710277976	0.701914409903482
7	0	3	3	0	3	0.789030448436455	0.757219742966328	0.820843859285255
7	0	4	4	0	4	0.882035697473674	0.849005475430022	0.907738896477027
7	0	5	5	0	5	0.948910920687668	0.914017618519103	0.966478002181346
7	0	6	6	0	6	0.977809574700703	0.944068296002075	0.99009826360322
7	0	7	7	0	7	0.990242789204096	0.9599532498476	0.997921681611869
7	0	8	8	0	8	0.995871955337846	0.969804732895835	0.999828068355958
7	0	9	9	0	9	0.998172743483883	0.976322680264652	0.999996666788216
7	0	10	10	0	10	0.998985290512874	0.980868037572494	0.999999967724602
