# Supplementary material for: Quantifying the impact of quarantine duration on COVID-19 transmission
Source: eLife. 2021 Feb 5;10:e63704. doi: 10.7554/eLife.63704 (PMC7963476; doi:10.7554/eLife.63704)
Supplement: Figure 4—source data 2. [file elife-63704-fig4-data2.zip › Figure4sourcedata2.csv]

y	tQ	tT	tR	DeltaT	release	relUtility	lower	upper
7	0	NA	0	noTest	0	NA	NA	NA
7	0	NA	1	noTest	1	2.30419774716357	1.62873145721367	3.33772636201433
7	0	NA	2	noTest	2	2.14330017763687	1.64088773234877	2.64767049800584
7	0	NA	3	noTest	3	1.97300131533352	1.61690815353878	2.26967406008628
7	0	NA	4	noTest	4	1.81219915598751	1.56289958639552	2.00544660227968
7	0	NA	5	noTest	5	1.66080642184045	1.48627923361338	1.79003779753033
7	0	NA	6	noTest	6	1.51335568191724	1.39363060849249	1.59792253464474
7	0	NA	7	noTest	7	1.36862444044855	1.29244200061054	1.41435971409611
7	0	NA	8	noTest	8	1.23109822901331	1.19004411933544	1.24892662076123
7	0	NA	9	noTest	9	1.10701162801893	1.09109646328909	1.11109365224355
7	0	NA	10	noTest	10	1	1	1
7	0	-3	0	3	0	NA	NA	NA
7	0	-2	1	3	1	NA	NA	NA
7	0	-1	2	3	2	NA	NA	NA
7	0	0	3	3	3	1.98826227535655	1.80960206764951	2.18085600147898
7	0	1	4	3	4	1.80222956405617	1.67586901727842	1.93116386428117
7	0	2	5	3	5	1.6515341832842	1.5696579132806	1.73235012066632
7	0	3	6	3	6	1.50180051335061	1.4551531882745	1.55021353486419
7	0	4	7	3	7	1.35633420154917	1.33544202180491	1.37859360634257
7	0	5	8	3	8	1.22192069645898	1.21753391943431	1.22717841956652
7	0	6	9	3	9	1.10192702217354	1.10151675627436	1.11399474135388
7	0	7	10	3	10	1.0008037809609	1.0000000254976	1.01531645493254
7	0	-2	0	2	0	NA	NA	NA
7	0	-1	1	2	1	NA	NA	NA
7	0	0	2	2	2	2.37336495859792	2.17833596489761	2.60240649575374
7	0	1	3	2	3	2.06075271389963	1.91824959390804	2.2167026726028
7	0	2	4	2	4	1.85889053908067	1.75969360659754	1.9613487108545
7	0	3	5	2	5	1.68309489409263	1.62046715527259	1.7452097591176
7	0	4	6	2	6	1.51952271609945	1.48687109122728	1.5538661516325
7	0	5	7	2	7	1.3668553308388	1.35564417224573	1.3798250554112
7	0	6	8	2	8	1.2238520806783	1.22133301287036	1.23212781529538
7	0	7	9	2	9	1.10232056756024	1.10191145512594	1.1147953570037
7	0	8	10	2	10	1.00081038911514	1.00000002582029	1.01518291868762
7	0	-1	0	1	0	NA	NA	NA
7	0	0	1	1	1	3.36005764280626	3.17446631102318	3.61079480226119
7	0	1	2	1	2	2.53858187584466	2.39171921293826	2.71176855714521
7	0	2	3	1	3	2.17426660840043	2.06669102397512	2.29545340598
7	0	3	4	1	4	1.92532545825019	1.85153565498601	2.00310325725302
7	0	4	5	1	5	1.7231190045768	1.67880476114265	1.76741694436611
7	0	5	6	1	6	1.54427690958299	1.5241693850906	1.56586557215368
7	0	6	7	1	7	1.37216801720337	1.36440438297939	1.38131893788307
7	0	7	8	1	8	1.22499209144542	1.22294666507504	1.23356839090202
7	0	8	9	1	9	1.10268690053387	1.1022803390316	1.11477613882264
7	0	9	10	1	10	1.00079596347713	1.00000002549744	1.01471659753148
7	0	0	0	0	0	10.0101574016831	10.000000322754	10.1950513391674
7	0	1	1	0	1	3.71253947268388	3.58147391811995	3.88953020575721
7	0	2	2	0	2	2.74715218519647	2.63922840268559	2.87668997649523
7	0	3	3	0	3	2.29533921181988	2.21586320332195	2.38578381066366
7	0	4	4	0	4	2.00022977631894	1.94710007871947	2.05615484943497
7	0	5	5	0	5	1.77058103346793	1.74087035021085	1.80037949392629
7	0	6	6	0	6	1.55592413502969	1.54060304896011	1.57264748924916
7	0	7	7	0	7	1.37474187212752	1.36782707103869	1.38287708251182
7	0	8	8	0	8	1.2258846591158	1.22384102899385	1.23351491466912
7	0	9	9	0	9	1.10301828682999	1.10264952812262	1.11415895588749
7	0	10	10	0	10	1.00075787322082	1.00000002428712	1.0139851550096
