# Supplementary material for: Quantifying the impact of quarantine duration on COVID-19 transmission
Source: eLife. 2021 Feb 5;10:e63704. doi: 10.7554/eLife.63704 (PMC7963476; doi:10.7554/eLife.63704)
Supplement: Figure 4—figure supplement 1—source data 1. [file elife-63704-fig4-figsupp1-data1.zip › Figure4figuresupplement1sourcedata1.csv]

y	tQ	tR	release	fraction	lower	upper
1	0	0	0	0	0	0
1	0	1	1	0.0125923543457372	0.00172246337935382	0.043642856575132
1	0	2	2	0.0571915577158697	0.0138720449845837	0.13588065136354
1	0	3	3	0.154127151106876	0.0595060793499064	0.273340968270296
1	0	4	4	0.309076403343603	0.172900552848128	0.446083184145639
1	0	5	5	0.502992986112968	0.362431358417234	0.642260446462573
1	0	6	6	0.695719815437765	0.555129772561439	0.839614228656563
1	0	7	7	0.846766604363701	0.706953333826987	0.960085997182792
1	0	8	8	0.938461271691553	0.816158990957149	0.99648477375593
1	0	9	9	0.980531318718122	0.88980179134683	0.999856595454021
1	0	10	10	0.994693318571057	0.936783225256861	0.999929610278926
1	0	11	11	0.998073277457419	0.965145787721092	0.9999421016362
1	0	12	12	0.998623462298876	0.980736990976957	0.999942141075499
1	0	13	13	0.998681983786058	0.987420453752029	0.999942141081474
1	0	14	14	0.998685867454994	0.989558636382335	0.999942141081474
1	0	15	15	0.998686020582158	0.990048241885457	0.999942141081474
2	0	0	0	0	0	0
2	0	1	1	0.0306087862251808	0.00813943152287098	0.0680814765539447
2	0	2	2	0.102751434071251	0.0396707195666042	0.182227312180197
2	0	3	3	0.228264818890425	0.122297007386101	0.336902003009652
2	0	4	4	0.399952386335983	0.275258390275582	0.521255019405212
2	0	5	5	0.589326595111018	0.460287558106854	0.719453170532915
2	0	6	6	0.758412520349381	0.623744034201422	0.885611916075939
2	0	7	7	0.879638785496741	0.747618594958986	0.970585032670872
2	0	8	8	0.948286855869619	0.835219687367329	0.995974875487712
2	0	9	9	0.978256594968312	0.894533579192916	0.998354236211533
2	0	10	10	0.988028193046863	0.932708776568998	0.998762574592914
2	0	11	11	0.990318024022148	0.952635553273533	0.998811563906598
2	0	12	12	0.990687303190197	0.960440973970868	0.998811980300176
2	0	13	13	0.990726417353864	0.962928725748571	0.998811980627696
2	0	14	14	0.990729008712385	0.963909552513246	0.998811980627713
2	0	15	15	0.990729110824116	0.964261102651196	0.998811980627713
3	0	0	0	0	0	0
3	0	1	1	0.0547639738683718	0.0236226025594714	0.0899989963883761
3	0	2	2	0.154538201671802	0.0864502764240641	0.22304159207282
3	0	3	3	0.299964289751987	0.206443792706686	0.390941264553909
3	0	4	4	0.473802330532749	0.365996773154055	0.581704856171765
3	0	5	5	0.6462840163804	0.526513408633526	0.764676422146517
3	0	6	6	0.788494764706724	0.659633637679604	0.896346773396475
3	0	7	7	0.885053182682977	0.759256143082854	0.968577081551239
3	0	8	8	0.93798151627337	0.83145049091557	0.987993680066195
3	0	9	9	0.960706519229836	0.881076590861807	0.991954880792415
3	0	10	10	0.968062611577032	0.905418818283358	0.992956032777461
3	0	11	11	0.969781851763804	0.91550107534214	0.993004099287795
3	0	12	12	0.970058886019	0.919989476798858	0.993004411582979
3	0	13	13	0.970088223326173	0.921917065977781	0.993004411828619
3	0	14	14	0.97009016686528	0.922671545903189	0.993004411828632
3	0	15	15	0.970090243449201	0.92294041301609	0.993004411828632
5	0	0	0	0	0	0
5	0	1	1	0.101148176835369	0.0767026482020583	0.125874966545209
5	0	2	2	0.231906605145922	0.18504325752048	0.279871409552188
5	0	3	3	0.379206260174691	0.311872017100711	0.442805958037969
5	0	4	4	0.52566317647115	0.439755758453069	0.59756451559765
5	0	5	5	0.654674316045106	0.553083016801575	0.737434689195006
5	0	6	6	0.754202148213634	0.64717844427549	0.840308242531003
5	0	7	7	0.81970107982659	0.717767927005152	0.895671695979273
5	0	8	8	0.855170030500671	0.760060360559589	0.92662060684618
5	0	9	9	0.870339539634042	0.783014859443706	0.936279188393596
5	0	10	10	0.875244895755151	0.79478213048134	0.937568996619664
5	0	11	11	0.876391106922054	0.798639904290051	0.937621640797925
5	0	12	12	0.876575797561944	0.800154618620754	0.93762213216778
5	0	13	13	0.876595355780286	0.800682014508258	0.937622132836773
5	0	14	14	0.876596651473106	0.800844301377196	0.937622132836851
5	0	15	15	0.876596702529054	0.800888292304901	0.937622132836851
7	0	0	0	0	0	0
7	0	1	1	0.113622829858011	0.0967272463931234	0.124157012303334
7	0	2	2	0.234615317922888	0.204039747739287	0.249121193438982
7	0	3	3	0.355607570951107	0.313207382762748	0.373490578307892
7	0	4	4	0.468990758136685	0.415725245457785	0.493996840033098
7	0	5	5	0.566594102538743	0.504845964922686	0.60373917092181
7	0	6	6	0.641377522875503	0.570045270419691	0.694965455134635
7	0	7	7	0.690516351957015	0.613938631300182	0.756723959224317
7	0	8	8	0.71711903587981	0.640131733131915	0.786378535242318
7	0	9	9	0.72849620601163	0.652317494626442	0.798708914769903
7	0	10	10	0.732175223954781	0.655549138391771	0.802250783376337
7	0	11	11	0.733034882340128	0.656568268554478	0.802904939585553
7	0	12	12	0.733173400320107	0.656831171043263	0.802956259629489
7	0	13	13	0.733188068983863	0.65688599167362	0.802957994588742
7	0	14	14	0.733189040753478	0.656895126210657	0.8029580158586
7	0	15	15	0.733189079045439	0.656896329011044	0.802958015936813
10	0	0	0	0	0	0
10	0	1	1	0.090808350560015	0.0873192509990137	0.0909090909067241
10	0	2	2	0.181467868628622	0.175481052312926	0.181807654842946
10	0	3	3	0.270086733824222	0.259809696347327	0.272403153792708
10	0	4	4	0.352647946095929	0.332909481942596	0.361092399741016
10	0	5	5	0.423642864069334	0.392330518526982	0.443378969950102
10	0	6	6	0.478031512866575	0.435621765976391	0.511429985889777
10	0	7	7	0.513768870956329	0.46390332298984	0.557480063829161
10	0	8	8	0.533116278065547	0.477504195312348	0.58393086515313
10	0	9	9	0.541390583623358	0.483560622756918	0.598515294756233
10	0	10	10	0.544066233036603	0.484639057135759	0.604610595161464
10	0	11	11	0.544691439135037	0.48485522478561	0.606330941396003
10	0	12	12	0.544792179484113	0.484885966217883	0.60719851794777
10	0	13	13	0.544802847603209	0.484888970160866	0.607635762453154
10	0	14	14	0.544803554344747	0.48488916553758	0.6077350183651
10	0	15	15	0.544803582193446	0.484889173732054	0.607752478681073
14	0	0	0	0	0	0
14	0	1	1	0.0666666662120634	0.0665855983462696	0.0666666666666667
14	0	2	2	0.133158136077621	0.132006432251394	0.133325618810863
14	0	3	3	0.198145822164823	0.192852220530239	0.199762396125543
14	0	4	4	0.258690731586454	0.246117443470957	0.264801176487635
14	0	5	5	0.310753671888221	0.288869800796417	0.325144774778979
14	0	6	6	0.350638681011621	0.32035531692196	0.37504885313474
14	0	7	7	0.37684607694414	0.340370735754556	0.408826217503381
14	0	8	8	0.391034175490901	0.35034470880589	0.4282442751663
14	0	9	9	0.397101999566628	0.354636019249133	0.43918623350426
14	0	10	10	0.399064142469675	0.355426871126949	0.443656120468096
14	0	11	11	0.39952262694186	0.355585394070173	0.445685151032787
14	0	12	12	0.399596503197849	0.355607937787174	0.446802755480508
14	0	13	13	0.399604326485186	0.355610140678694	0.447123401451123
14	0	14	14	0.399604844762314	0.355610283954951	0.447196189119884
14	0	15	15	0.399604865184693	0.355610289964232	0.447208993351597
