# Supplementary material for: Quantifying the impact of quarantine duration on COVID-19 transmission
Source: eLife. 2021 Feb 5;10:e63704. doi: 10.7554/eLife.63704 (PMC7963476; doi:10.7554/eLife.63704)
Supplement: Figure 4—figure supplement 1—source data 2. [file elife-63704-fig4-figsupp1-data2.zip › Figure4figuresupplement1sourcedata2.csv]

y	tQ	tR	release	relUtility	lower	upper
1	0	0	0	NA	NA	NA
1	0	1	1	0.126595344621667	0.0172273268259474	0.453897516534935
1	0	2	2	0.287483371246673	0.0693710692367001	0.699028480894676
1	0	3	3	0.516498061024779	0.198397934066739	0.93440745885585
1	0	4	4	0.776813309120273	0.432347999466878	1.1276966983513
1	0	5	5	1.01135289987783	0.727050914390555	1.28797225766396
1	0	6	6	1.16571912576567	0.944570997738778	1.39985330522849
1	0	7	7	1.2161201398238	1.05232567541553	1.37203782123713
1	0	8	8	1.17933494446273	1.07905190141368	1.24570631215022
1	0	9	9	1.09529160664841	1.05269041218312	1.11104127005484
1	0	10	10	1	1	1
1	0	11	11	0.912179991765263	0.909091026453611	0.936632060220173
1	0	12	12	0.836625925846057	0.833333440926659	0.872433241521845
1	0	13	13	0.772315342087805	0.769230868547685	0.811726293240018
1	0	14	14	0.717152749358877	0.714285806508564	0.756448789407491
1	0	15	15	0.669342668697683	0.666666752741327	0.707059900208828
2	0	0	0	NA	NA	NA
2	0	1	1	0.309796688400054	0.0814963914780138	0.713654528334024
2	0	2	2	0.519982298047527	0.198618880340879	0.955086119647331
2	0	3	3	0.770102245046625	0.408201900401388	1.15883525162069
2	0	4	4	1.01199639127356	0.690015934099274	1.33061237661638
2	0	5	5	1.1929347750567	0.931473864660797	1.45271443780367
2	0	6	6	1.2793368409367	1.07472627962033	1.48286800434835
2	0	7	7	1.27185321761796	1.12502935272299	1.39050671650511
2	0	8	8	1.19972140286973	1.11230397292973	1.24713268891938
2	0	9	9	1.10012222306642	1.06436781362558	1.11106447321919
2	0	10	10	1	1	1
2	0	11	11	0.91119779686763	0.909090987462402	0.930970747498562
2	0	12	12	0.835576108524405	0.833333405181113	0.864158616728057
2	0	13	13	0.771331475641617	0.769230835551797	0.802553379302639
2	0	14	14	0.71623824363698	0.714285775869526	0.747245326907946
2	0	15	15	0.668489096293851	0.666666724144891	0.698193248437975
3	0	0	0	NA	NA	NA
3	0	1	1	0.565706940991741	0.237930607181077	0.984474405846962
3	0	2	2	0.798182885196081	0.435370461590025	1.19964223748747
3	0	3	3	1.03286807473237	0.694896502410126	1.38194515960238
3	0	4	4	1.22358390063453	0.934439242247105	1.51823001010442
3	0	5	5	1.33521119120088	1.09960031669765	1.56980029243662
3	0	6	6	1.35751337306275	1.16995382673369	1.52628978487431
3	0	7	7	1.30607429150413	1.17523835859461	1.39956198697927
3	0	8	8	1.2111581227496	1.13572238352192	1.24783019266487
3	0	9	9	1.10266802505078	1.07262049214464	1.11107581837978
3	0	10	10	1	1	1
3	0	11	11	0.910705417910532	0.909090968397707	0.927106377308991
3	0	12	12	0.835051778003212	0.833333387703381	0.858586773935489
3	0	13	13	0.770840337522449	0.769230819418505	0.796445653224824
3	0	14	14	0.715781747455471	0.714285760888612	0.741158532118288
3	0	15	15	0.668063017032109	0.666666710162705	0.69235011045657
5	0	0	0	NA	NA	NA
5	0	1	1	1.1556557179131	0.834560658717303	1.51296476096999
5	0	2	2	1.32480981192033	1.015829742226	1.65583490826672
5	0	3	3	1.4441910754114	1.16624313587766	1.72848770148668
5	0	4	4	1.50147455592304	1.25586722986424	1.73179354541706
5	0	5	5	1.49597974057366	1.2955567501571	1.67200750210456
5	0	6	6	1.43617356291067	1.28279989002269	1.56141645542514
5	0	7	7	1.33791302101692	1.23359142993846	1.40715283282491
5	0	8	8	1.22132964534863	1.16261765503237	1.24841793789504
5	0	9	9	1.10488383036197	1.08167440196743	1.11108537827672
5	0	10	10	1	1	1
5	0	11	11	0.91028144462763	0.909090952333015	0.922795970474431
5	0	12	12	0.834600504206735	0.833333372975927	0.8524688321483
5	0	13	13	0.770417654648768	0.769230805823933	0.789805883367089
5	0	14	14	0.715388879586331	0.714285748265081	0.734578622041526
5	0	15	15	0.667696326502795	0.666666698380742	0.686051164747044
7	0	0	0	NA	NA	NA
7	0	1	1	1.55185297372243	1.25865288603797	1.82437963585762
7	0	2	2	1.60218012196339	1.34019941361751	1.84321617152999
7	0	3	3	1.61895476800541	1.3894273771211	1.83035823862381
7	0	4	4	1.60136106355618	1.40490048479323	1.77958519700273
7	0	5	5	1.54770083444871	1.38355570795316	1.69185608522909
7	0	6	6	1.45998185018052	1.33260284552555	1.56749503502285
7	0	7	7	1.34728941801517	1.25905201738626	1.40846506785106
7	0	8	8	1.22429544939795	1.17423009803703	1.24852120055462
7	0	9	9	1.10552802446618	1.08548035961782	1.11108705788267
7	0	10	10	1	1	1
7	0	11	11	0.910158286950025	0.909090949510563	0.92098434007343
7	0	12	12	0.834469418809265	0.833333370388419	0.849927768527531
7	0	13	13	0.770294874564222	0.769230803435463	0.787067199970048
7	0	14	14	0.715274760121356	0.714285746047216	0.731874507448537
7	0	15	15	0.667589810979201	0.666666696310735	0.683466884921966
10	0	0	0	NA	NA	NA
10	0	1	1	1.66906793779841	1.48632339349979	1.87517593018426
10	0	2	2	1.66770015863503	1.49336469011768	1.86891078871474
10	0	3	3	1.65474175400045	1.48791236998199	1.84093314073606
10	0	4	4	1.62042746214781	1.46596917580861	1.78321580127693
10	0	5	5	1.5573209228768	1.42201262411298	1.69292843835337
10	0	6	6	1.46437904014778	1.35420265532854	1.56766832450839
10	0	7	7	1.34901871384515	1.27035905855159	1.40849269843632
10	0	8	8	1.22484232087438	1.17933300922941	1.2485229480312
10	0	9	9	1.10564680619385	1.08722019382802	1.11108708630603
10	0	10	10	1	1	1
10	0	11	11	0.910135578187946	0.909090949462799	0.920171856417273
10	0	12	12	0.834445248273447	0.833333370344631	0.848792931025653
10	0	13	13	0.770272235426041	0.769230803395044	0.785846816801166
10	0	14	14	0.715253717894955	0.714285746009684	0.730670804925011
10	0	15	15	0.667570170826111	0.666666696275705	0.682317047937444
14	0	0	0	NA	NA	NA
14	0	1	1	1.67057520626848	1.50266527876644	1.87567885055496
14	0	2	2	1.66838011620826	1.5019896248765	1.86912800368614
14	0	3	3	1.65508749995731	1.49415622182746	1.84095199331425
14	0	4	4	1.6206087196002	1.46951908119294	1.78322083771575
14	0	5	5	1.55741214916013	1.42508993075378	1.69292854137543
14	0	6	6	1.4644207271277	1.35645802985936	1.56766832477099
14	0	7	7	1.34903510789005	1.27180585267622	1.40849269843823
14	0	8	8	1.22484750531243	1.18008517099162	1.24852294803121
14	0	9	9	1.10564793226555	1.08748650831779	1.11108708630603
14	0	10	10	1	1	1
14	0	11	11	0.910135362904883	0.909090949462799	0.92004823975193
14	0	12	12	0.834445019132512	0.833333370344631	0.848620450638336
14	0	13	13	0.770272020803025	0.769230803395044	0.785661426768958
14	0	14	14	0.715253518410944	0.714285746009684	0.730487988837897
14	0	15	15	0.667569984634001	0.666666696275705	0.682142428277075
