# Supplementary material for: Quantifying the impact of quarantine duration on COVID-19 transmission
Source: eLife. 2021 Feb 5;10:e63704. doi: 10.7554/eLife.63704 (PMC7963476; doi:10.7554/eLife.63704)
Supplement: Figure 4—figure supplement 1—source data 3. [file elife-63704-fig4-figsupp1-data3.zip › Figure4figuresupplement1sourcedata3.csv]

y	tQ	tR	release	fraction	lower	upper
1	0	0	0	0	0	0
1	0	1	1	0.0126220714772159	0.00172266150621844	0.0443156600992644
1	0	2	2	0.0573090710981986	0.0138734925531921	0.137548903986281
1	0	3	3	0.154412281532465	0.0595121254066179	0.276401039293074
1	0	4	4	0.309602188832691	0.172916655031123	0.449300937509192
1	0	5	5	0.503789062739585	0.362519288184296	0.64393796850988
1	0	6	6	0.696753412274771	0.555973977177123	0.839941210632359
1	0	7	7	0.84796067058913	0.709062439300476	0.960434309764038
1	0	8	8	0.939736472630986	0.819413165859394	0.996565187201792
1	0	9	9	0.981836234311864	0.895017021748103	0.99993701899029
1	0	10	10	0.996005834627745	0.942205009825438	0.999999870898408
1	0	11	11	0.999387098824602	0.970685023463379	0.999999999986983
1	0	12	12	0.999937428024544	0.986336884739093	1
1	0	13	13	0.999995959350118	0.994163365892486	1
1	0	14	14	0.999999843413649	0.997720341028148	1
1	0	15	15	0.99999999654969	0.99918780995401	1
2	0	0	0	0	0	0
2	0	1	1	0.0312025014262064	0.0081637307668711	0.0721773961782494
2	0	2	2	0.10449935393956	0.0397800554778817	0.191860754147501
2	0	3	3	0.231697589928496	0.122596235360562	0.35027198176727
2	0	4	4	0.405312424716909	0.276113756233809	0.535156175130803
2	0	5	5	0.596419442248354	0.462875554691059	0.728091643596178
2	0	6	6	0.766712665560982	0.630824657910097	0.89017068193944
2	0	7	7	0.888576269155455	0.761211030583289	0.973471636670556
2	0	8	8	0.957472667158364	0.854333917761021	0.997710038305807
2	0	9	9	0.987511898494503	0.916060155347152	0.999958012651471
2	0	10	10	0.997297096061068	0.954783623335776	0.999999913932272
2	0	11	11	0.999588740881368	0.977522232182874	0.999999999991322
2	0	12	12	0.999958180599703	0.989714979092835	1
2	0	13	13	0.999997303901671	0.995679289103649	1
2	0	14	14	0.999999895581279	0.998337584957529	1
2	0	15	15	0.999999997699625	0.99941558304881	1
3	0	0	0	0	0	0
3	0	1	1	0.0584253371702205	0.0240828167144674	0.103065018739454
3	0	2	2	0.163682679657032	0.0879651791363599	0.249804074364851
3	0	3	3	0.315558496186722	0.210301670558452	0.42630353404449
3	0	4	4	0.495399300068352	0.375070669209035	0.617969541622142
3	0	5	5	0.672259526960394	0.544630235933631	0.790695766302088
3	0	6	6	0.816932484807387	0.690171218526483	0.917507520143819
3	0	7	7	0.914539043232097	0.800891977144924	0.980102148633109
3	0	8	8	0.96779945302171	0.880369028709152	0.998282528722594
3	0	9	9	0.990601620216402	0.931541152714308	0.999968509488603
3	0	10	10	0.997970681993346	0.963672195277497	0.999999935449204
3	0	11	11	0.999691471333626	0.982173409529008	0.999999999993491
3	0	12	12	0.999968633572644	0.991932587054955	1
3	0	13	13	0.999997977903858	0.996642049301653	1
3	0	14	14	0.999999921685824	0.998717828295658	1
3	0	15	15	0.999999998274718	0.999552049052488	1
5	0	0	0	0	0	0
5	0	1	1	0.135089229553402	0.0927354473149492	0.18883138435536
5	0	2	2	0.299271088062374	0.221305876489843	0.389897364881637
5	0	3	3	0.472930473293333	0.370031262440097	0.577612914456881
5	0	4	4	0.635975724529454	0.521367154191699	0.736368826256318
5	0	5	5	0.773309174964564	0.658707642441868	0.860012493605887
5	0	6	6	0.876178559688148	0.770888536714828	0.945003754517774
5	0	7	7	0.942756841193113	0.855601681596955	0.986734762606736
5	0	8	8	0.978505758641685	0.913705328393567	0.998855019148396
5	0	9	9	0.993732669002588	0.95157738409006	0.999979006325735
5	0	10	10	0.998647054052045	0.974698455488433	0.999999956966136
5	0	11	11	0.999794312744453	0.987731196001107	0.999999999995661
5	0	12	12	0.999979089030929	0.994497531812122	1
5	0	13	13	0.9999986519358	0.997724924148613	1
5	0	14	14	0.999999947790549	0.999135526970859	1
5	0	15	15	0.999999998849812	0.999699034535	1
7	0	0	0	0	0	0
7	0	1	1	0.230185965584931	0.160520174597756	0.333772390802978
7	0	2	2	0.428225070122572	0.323436480735187	0.529527903923317
7	0	3	3	0.591299787654222	0.478064774825303	0.6808831832909
7	0	4	4	0.724144120124548	0.616047064584009	0.802156215874276
7	0	5	5	0.829560592903963	0.731110796757203	0.895008426826209
7	0	6	6	0.90709203932964	0.822027059778826	0.958752815885941
7	0	7	7	0.957064978971163	0.888710454727305	0.990051071955052
7	0	8	8	0.983879217568599	0.933912933856494	0.999141264361297
7	0	9	9	0.99529949953586	0.963199482073791	0.999984254744302
7	0	10	10	0.998985290512874	0.980868037572494	0.999999967724602
7	0	11	11	0.999845734558182	0.990752799663519	0.999999999996746
7	0	12	12	0.999984316773196	0.995861053169265	1
7	0	13	13	0.99999898895185	0.99829079056468	1
7	0	14	14	0.999999960842912	0.999351016395344	1
7	0	15	15	0.999999999137359	0.999774153137717	1
10	0	0	0	0	0	0
10	0	1	1	0.374847515057375	0.238946591498953	0.509649707277191
10	0	2	2	0.572320586005844	0.432815847573764	0.657325221858601
10	0	3	3	0.70119142650333	0.587071145821293	0.767878968615523
10	0	4	4	0.799232270233304	0.707708562922773	0.856113114047779
10	0	5	5	0.876035266317716	0.79978650315	0.923642492115713
10	0	6	6	0.93243024594873	0.868909773241607	0.970002047917048
10	0	7	7	0.968774523092097	0.918132571855969	0.992764415967311
10	0	8	8	0.988275794512543	0.951645217835937	0.999375464990034
10	0	9	9	0.996581454207401	0.973152768824393	0.999988548904947
10	0	10	10	0.999262029463907	0.986064254545292	0.999999976526983
10	0	11	11	0.999887806951405	0.993269683828276	0.999999999997633
10	0	12	12	0.99998859401687	0.996988775481899	1
10	0	13	13	0.999999264692254	0.998756730710309	1
10	0	14	14	0.999999971522118	0.999527975909737	1
10	0	15	15	0.999999999372625	0.999835742125109	1
14	0	0	0	0	0	0.266666666666667
14	0	1	1	0.525967537928276	0.329612266170162	0.640388127209109
14	0	2	2	0.685650519030276	0.540469603324539	0.748704792887544
14	0	3	3	0.780850604484648	0.681605779555865	0.829777900018193
14	0	4	4	0.852769870503519	0.780538223655588	0.894482950296795
14	0	5	5	0.909092523445961	0.851885680482049	0.94400449421819
14	0	6	6	0.95044884699858	0.903443401582743	0.978001501805835
14	0	7	7	0.977101316934117	0.939857417819059	0.994693905042695
14	0	8	8	0.991402249309198	0.964515471811755	0.999542007659358
14	0	9	9	0.997493066418761	0.980306970375917	0.999991602530294
14	0	10	10	0.999458821606865	0.989779500763902	0.999999982786454
14	0	11	11	0.999917725097697	0.995064272721598	0.999999999998264
14	0	12	12	0.999991635612371	0.99779174381696	1
14	0	13	13	0.99999946077432	0.999088265754588	1
14	0	14	14	0.99999997911622	0.999653848575104	1
14	0	15	15	0.999999999539925	0.999879544177873	1
