# Supplementary material for: Quantifying the impact of quarantine duration on COVID-19 transmission
Source: eLife. 2021 Feb 5;10:e63704. doi: 10.7554/eLife.63704 (PMC7963476; doi:10.7554/eLife.63704)
Supplement: Figure 4—figure supplement 1—source data 4. [file elife-63704-fig4-figsupp1-data4.zip › Figure4figuresupplement1sourcedata4.csv]

y	tQ	tR	release	relUtility	lower	upper
1	0	0	0	NA	NA	NA
1	0	1	1	0.12672688289957	0.0172282820308781	0.456365078150152
1	0	2	2	0.287694454719824	0.069374175250588	0.701430620246892
1	0	3	3	0.51677167664443	0.198405378528483	0.936514361356775
1	0	4	4	0.777109375439562	0.432360558805307	1.12905658418431
1	0	5	5	1.01161869785206	0.727090412525793	1.28844327150025
1	0	6	6	1.16591253459738	0.944643678148709	1.39990613470901
1	0	7	7	1.21623021114997	1.05244471362216	1.37205304902381
1	0	8	8	1.17938123447616	1.07916765487118	1.24570664482495
1	0	9	9	1.09530397444221	1.05273631192175	1.11104127564863
1	0	10	10	1	1	1
1	0	11	11	0.912177112440055	0.909091026444174	0.936598891246873
1	0	12	12	0.836622799837202	0.833333440918007	0.872365775365093
1	0	13	13	0.772312404501174	0.769230868539699	0.811650376204443
1	0	14	14	0.717150018207758	0.714285806501149	0.75637189254673
1	0	15	15	0.669340119494004	0.666666752734406	0.706985422163504
2	0	0	0	NA	NA	NA
2	0	1	1	0.312870673638218	0.0816425740598766	0.730508878299735
2	0	2	2	0.523912855819453	0.198921417278643	0.970913275645903
2	0	3	3	0.774418478517619	0.408697551205588	1.17177339079275
2	0	4	4	1.01602728594552	0.690878120512025	1.33911941117494
2	0	5	5	1.19607175154521	0.932910629060312	1.45629184920362
2	0	6	6	1.28131772131761	1.07646731648819	1.48362071202472
2	0	7	7	1.27283502101399	1.1262386391822	1.39067649323776
2	0	8	8	1.20008454719763	1.11310710574845	1.24713765522056
2	0	9	9	1.10020920255892	1.0647191290978	1.11106455412844
2	0	10	10	1	1	1
2	0	11	11	0.911179868821393	0.909090987326415	0.930741325041751
2	0	12	12	0.835556913906886	0.833333405056446	0.863821354304181
2	0	13	13	0.771313481556428	0.76923083543672	0.802178762543556
2	0	14	14	0.716221517662151	0.714285775762668	0.746868984281775
2	0	15	15	0.66847348474808	0.666666724045157	0.697830418412569
3	0	0	0	NA	NA	NA
3	0	1	1	0.585441418514638	0.24084736374503	1.04029781047041
3	0	2	2	0.820077596518629	0.439860954545742	1.25241545367797
3	0	3	3	1.05400055626359	0.701457686037235	1.42487436831542
3	0	4	4	1.24101666764108	0.943113188042535	1.54526527072114
3	0	5	5	1.34725305881256	1.10869070699922	1.5814285388018
3	0	6	6	1.36432278614245	1.17659916370379	1.52918144882885
3	0	7	7	1.30914101090109	1.17982151957796	1.40014798547026
3	0	8	8	1.21220927438548	1.13827263752379	1.24785324145316
3	0	9	9	1.10290661516092	1.07356593149192	1.11107619337486
3	0	10	10	1	1	1
3	0	11	11	0.910658444063564	0.909090967767538	0.926544235819245
3	0	12	12	0.83500167858581	0.833333387125667	0.857771442678632
3	0	13	13	0.770793398695581	0.769230818885231	0.795548251769657
3	0	14	14	0.715738118599139	0.714285760393429	0.740261969630265
3	0	15	15	0.668022295188952	0.666666709700533	0.691488284052621
5	0	0	0	NA	NA	NA
5	0	1	1	1.35272245589943	0.930932251133376	1.88859202565921
5	0	2	2	1.49838267107519	1.11079842581685	1.94968420651193
5	0	3	3	1.57857063171752	1.24807527571511	1.92557132248685
5	0	4	4	1.5920933275399	1.31964216657821	1.84099068590938
5	0	5	5	1.54871367582137	1.34037397225984	1.72005182057838
5	0	6	6	1.46227597984197	1.31177031661043	1.57500780151272
5	0	7	7	1.348620097515	1.25040473902856	1.40962247129374
5	0	8	8	1.22478927198474	1.17081359385839	1.24856882766624
5	0	9	9	1.10564328560602	1.08475416021325	1.11108783262078
5	0	10	10	1	1	1
5	0	11	11	0.91013528452206	0.909090948208661	0.921246407905848
5	0	12	12	0.834444866326463	0.833333369194888	0.850260856073146
5	0	13	13	0.770271868461566	0.769230802333743	0.787403228723652
5	0	14	14	0.715253376150273	0.71428574502419	0.732193869326473
5	0	15	15	0.66756985182588	0.666666695355911	0.683766368224478
7	0	0	0	NA	NA	NA
7	0	1	1	2.30419774716357	1.62873145721367	3.33772636201433
7	0	2	2	2.14330017763687	1.64088773234877	2.64767049800584
7	0	3	3	1.97300131533352	1.61690815353878	2.26967406008628
7	0	4	4	1.81219915598751	1.56289958639552	2.00544660227968
7	0	5	5	1.66080642184045	1.48627923361338	1.79003779753033
7	0	6	6	1.51335568191724	1.39363060849249	1.59792253464474
7	0	7	7	1.36862444044855	1.29244200061054	1.41435971409611
7	0	8	8	1.23109822901331	1.19004411933544	1.24892662076123
7	0	9	9	1.10701162801893	1.09109646328909	1.11109365224355
7	0	10	10	1	1	1
7	0	11	11	0.909873925484443	0.909090938429222	0.918252332453951
7	0	12	12	0.834166700842853	0.833333360229499	0.846071213644835
7	0	13	13	0.77001132930246	0.769230794057999	0.782894297017305
7	0	14	14	0.715011214979607	0.714285737339571	0.727745351285693
7	0	15	15	0.667343826203196	0.666666688183599	0.679516587920779
10	0	0	0	NA	NA	NA
10	0	1	1	3.75124345771925	2.42323550820874	5.09649979792188
10	0	2	2	2.86371626825892	2.19466350990155	3.28664568074599
10	0	3	3	2.33903089089159	1.98456014441646	2.55964860234503
10	0	4	4	1.99955628920996	1.79160260727231	2.1403263001583
10	0	5	5	1.75336446394886	1.61951399072572	1.84730070340805
10	0	6	6	1.55519810029035	1.46650358683239	1.61667094431205
10	0	7	7	1.38498568304428	1.3294181509896	1.41823563829824
10	0	8	8	1.23625706442926	1.20636816192416	1.24921936056049
10	0	9	9	1.10813049455224	1.09656226687574	1.11109841375299
10	0	10	10	1	1	1
10	0	11	11	0.909660217848996	0.909090930427864	0.915733874016434
10	0	12	12	0.833939250943479	0.833333352894181	0.842565761550063
10	0	13	13	0.769798292067707	0.769230787286937	0.779132196200518
10	0	14	14	0.714813205028491	0.714285731052155	0.724038571452392
10	0	15	15	0.667159009940641	0.666666682315345	0.675977410543202
14	0	0	0	NA	NA	NA
14	0	1	1	5.26252334320948	3.3301585445624	6.40388378318679
14	0	2	2	3.43010889597198	2.73025256083506	3.74354031204221
14	0	3	3	2.60424470924924	2.2954802190111	2.76596757237235
14	0	4	4	2.13307905255289	1.97149522457572	2.23624071679902
14	0	5	5	1.81916954214158	1.72059729844743	1.88802076993107
14	0	6	6	1.58493914648481	1.52013446255392	1.63000314216778
14	0	7	7	1.3966148419676	1.35606241461646	1.42099185011852
14	0	8	8	1.2399238316233	1.21809386720395	1.24942753108128
14	0	9	9	1.10892575601292	1.10047739546404	1.11110179971522
14	0	10	10	1	1	1
14	0	11	11	0.909508319976327	0.909090924738009	0.91394485700522
14	0	12	12	0.833777585424221	0.833333347677955	0.840079148139286
14	0	13	13	0.76964687069855	0.769230782471958	0.77646529818277
14	0	14	14	0.714672464664773	0.714285726581104	0.721411650490684
14	0	15	15	0.667027647310298	0.666666678142364	0.673469557887169
