# Supplementary material for: Quantifying the impact of quarantine duration on COVID-19 transmission
Source: eLife. 2021 Feb 5;10:e63704. doi: 10.7554/eLife.63704 (PMC7963476; doi:10.7554/eLife.63704)
Supplement: Figure 4—figure supplement 2—source data 1. [file elife-63704-fig4-figsupp2-data1.zip › Figure4figuresupplement2sourcedata1.csv]

r	y	tQ	tT	tR	DeltaT	release	fraction	lower	upper
0.5	7	0	NA	0	noTest	0	0.499492645256437	0.490434018786247	0.499999983862301
0.5	7	0	NA	1	noTest	1	0.614585628048903	0.572358865783749	0.666885827788288
0.5	7	0	NA	2	noTest	2	0.713605180317723	0.653899101687371	0.764758101839961
0.5	7	0	NA	3	noTest	3	0.795142539083548	0.73098423439176	0.840427614062121
0.5	7	0	NA	4	noTest	4	0.861564705318711	0.799561638330512	0.901064130353809
0.5	7	0	NA	5	noTest	5	0.914272941708419	0.857093504417109	0.947498363291407
0.5	7	0	NA	6	noTest	6	0.953038664921257	0.902169588316954	0.979376040329769
0.5	7	0	NA	7	noTest	7	0.978025134742019	0.934789246149899	0.995025168364325
0.5	7	0	NA	8	noTest	8	0.991432254040737	0.957390485714494	0.99957061604295
0.5	7	0	NA	9	noTest	9	0.997142395024367	0.972033759823143	0.999992111234452
0.5	7	0	NA	10	noTest	10	0.998985290512874	0.980868037572494	0.999999967724602
0.5	7	0	-3	0	3	0	NA	NA	NA
0.5	7	0	-2	1	3	1	NA	NA	NA
0.5	7	0	-1	2	3	2	NA	NA	NA
0.5	7	0	0	3	3	3	0.821933701216132	0.787670144441344	0.853940342130875
0.5	7	0	1	4	3	4	0.884003765273001	0.851148552233131	0.912347032586502
0.5	7	0	2	5	3	5	0.934628952828578	0.90339861736405	0.956933137158908
0.5	7	0	3	6	3	6	0.968403436891182	0.939602364214677	0.984644390258059
0.5	7	0	4	7	3	7	0.987630612377533	0.961657569004215	0.996846435290425
0.5	7	0	5	8	3	8	0.996434890742073	0.974135720432226	0.999837838350395
0.5	7	0	6	9	3	9	0.99854250563114	0.97882939759135	0.999998004247628
0.5	7	0	7	10	3	10	0.998985290512874	0.980868037572494	0.999999967724602
0.5	7	0	-2	0	2	0	NA	NA	NA
0.5	7	0	-1	1	2	1	NA	NA	NA
0.5	7	0	0	2	2	2	0.770017848883048	0.743077210202707	0.796846520123079
0.5	7	0	1	3	2	3	0.840886460299645	0.81303120753319	0.867315783904135
0.5	7	0	2	4	2	4	0.901538323132099	0.873883839622993	0.924596825781046
0.5	7	0	3	5	2	5	0.946264366694044	0.919054487359515	0.963783409190969
0.5	7	0	4	6	2	6	0.975748411594386	0.949486729211297	0.987709178910214
0.5	7	0	5	7	2	7	0.992174300301557	0.967888691070222	0.998189186273828
0.5	7	0	6	8	2	8	0.997192718818469	0.975440732197461	0.999892944925143
0.5	7	0	7	9	2	9	0.998601566369432	0.978924125903759	0.999998318023041
0.5	7	0	8	10	2	10	0.998985290512874	0.980868037572494	0.999999967724602
0.5	7	0	-1	0	1	0	NA	NA	NA
0.5	7	0	0	1	1	1	0.72056893085867	0.702536669172177	0.737807339952365
0.5	7	0	1	2	1	2	0.798985462172459	0.776857233698741	0.8201535246798
0.5	7	0	2	3	1	3	0.867143496868428	0.843356292952635	0.888277941154455
0.5	7	0	3	4	1	4	0.920486328924872	0.895786455172082	0.938292525999183
0.5	7	0	4	5	1	5	0.959485869125875	0.934162181880199	0.972407000265405
0.5	7	0	5	6	1	6	0.984716340858157	0.959096983523639	0.992835657516092
0.5	7	0	6	7	1	7	0.994083195630216	0.970172063851997	0.998780308527392
0.5	7	0	7	8	1	8	0.997413260743635	0.975632542615447	0.99990988244889
0.5	7	0	8	9	1	9	0.998609359385277	0.978827299781174	0.999998396265124
0.5	7	0	9	10	1	10	0.998985290512874	0.980868037572494	0.999999967724602
0.5	7	0	0	0	0	0	0.675741691391768	0.666183396527006	0.676249983862301
0.5	7	0	1	1	0	1	0.760441651778382	0.744399602848068	0.773655387282754
0.5	7	0	2	2	0	2	0.834376955727778	0.814232097116263	0.850871826234511
0.5	7	0	3	3	0	3	0.894007869474665	0.871283797553251	0.910249682962645
0.5	7	0	4	4	0	4	0.940510493993274	0.916040843753518	0.953814212227671
0.5	7	0	5	5	0	5	0.973948105600271	0.947442828045799	0.983225023507344
0.5	7	0	6	6	0	6	0.988397432606789	0.962468166787284	0.995048764188409
0.5	7	0	7	7	0	7	0.994614039858485	0.970410643710047	0.998960473192733
0.5	7	0	8	8	0	8	0.99742862292536	0.975336385234164	0.99991401804028
0.5	7	0	9	9	0	9	0.998579016998379	0.978595358918573	0.999998317256409
0.5	7	0	10	10	0	10	0.998985290512874	0.980868037572494	0.999999967724602
