# Supplementary material for: Quantifying the impact of quarantine duration on COVID-19 transmission
Source: eLife. 2021 Feb 5;10:e63704. doi: 10.7554/eLife.63704 (PMC7963476; doi:10.7554/eLife.63704)
Supplement: Figure 4—figure supplement 2—source data 2. [file elife-63704-fig4-figsupp2-data2.zip › Figure4figuresupplement2sourcedata2.csv]

r	y	tQ	tT	tR	DeltaT	release	relUtility	lower	upper
0.5	7	0	NA	0	noTest	0	NA	NA	NA
0.5	7	0	NA	1	noTest	1	6.15209887358179	5.81436572860683	6.66886318100717
0.5	7	0	NA	2	noTest	2	3.57165008881843	3.32044386617439	3.82383524900292
0.5	7	0	NA	3	noTest	3	2.65316732433343	2.47512074343606	2.80150369670981
0.5	7	0	NA	4	noTest	4	2.15609957799376	2.03144979319776	2.25272330113984
0.5	7	0	NA	5	noTest	5	1.83040321092022	1.74313961680669	1.89501889876517
0.5	7	0	NA	6	noTest	6	1.59001117429195	1.53014863757958	1.6322946006557
0.5	7	0	NA	7	noTest	7	1.39859793450999	1.36050671459098	1.42146557133377
0.5	7	0	NA	8	noTest	8	1.24054911450666	1.22002205966772	1.24946331038061
0.5	7	0	NA	9	noTest	9	1.10906136956502	1.1011037872001	1.11110238167733
0.5	7	0	NA	10	noTest	10	1	1	1
0.5	7	0	-3	0	3	0	NA	NA	NA
0.5	7	0	-2	1	3	1	NA	NA	NA
0.5	7	0	-1	2	3	2	NA	NA	NA
0.5	7	0	0	3	3	3	2.53412973678955	2.44479137616872	2.63042947276374
0.5	7	0	1	4	3	4	2.07164153905262	2.00840819021191	2.13612977301474
0.5	7	0	2	5	3	5	1.77339802013682	1.73222087726643	1.81392704965212
0.5	7	0	3	6	3	6	1.55036817842292	1.52521587234988	1.57477077898506
0.5	7	0	4	7	3	7	1.37157256145633	1.35855041540034	1.3829673230104
0.5	7	0	5	8	3	8	1.22425567705636	1.21882645155935	1.22719019392204
0.5	7	0	6	9	3	9	1.10156893340281	1.09976688297998	1.10205523955059
0.5	7	0	7	10	3	10	1	1	1
0.5	7	0	-2	0	2	0	NA	NA	NA
0.5	7	0	-1	1	2	1	NA	NA	NA
0.5	7	0	0	2	2	2	3.37773876837193	3.28021252408127	3.49226362443021
0.5	7	0	1	3	2	3	2.53784753886895	2.46652762527625	2.61584246488012
0.5	7	0	2	4	2	4	2.08382855583946	2.03393893543598	2.13519362499965
0.5	7	0	3	5	2	5	1.78191216092862	1.75015996827373	1.81318414605401
0.5	7	0	4	6	2	6	1.55596808928924	1.53776427035821	1.57344416272823
0.5	7	0	5	7	2	7	1.37539606061066	1.36605794807358	1.38233109070779
0.5	7	0	6	8	2	8	1.22511158739981	1.22052293917963	1.22718251961043
0.5	7	0	7	9	2	9	1.10185797638228	1.10009684597213	1.10227955955414
0.5	7	0	8	10	2	10	1	1	1
0.5	7	0	-1	0	1	0	NA	NA	NA
0.5	7	0	0	1	1	1	5.47580824950298	5.38299223238028	5.60118407727329
0.5	7	0	1	2	1	2	3.38610086282931	3.31257354839875	3.47272221282894
0.5	7	0	2	3	1	3	2.56366312799464	2.50950293104563	2.62438528433654
0.5	7	0	3	4	1	4	2.10421204656048	2.06678504542102	2.14328701265341
0.5	7	0	4	5	1	5	1.7963549278968	1.77351505262314	1.8188367197491
0.5	7	0	5	6	1	6	1.56593440057184	1.55222538144663	1.57724514472476
0.5	7	0	6	7	1	7	1.37789914354971	1.36949141046964	1.38300605680026
0.5	7	0	7	8	1	8	1.22593736140895	1.22131567576593	1.22775895658269
0.5	7	0	8	9	1	9	1.1022082781081	1.10032915490935	1.10262147680167
0.5	7	0	9	10	1	10	1	1	1
0.5	7	0	0	0	0	0	19.1894487764856	19.1843973244976	19.2674437699114
0.5	7	0	1	1	0	1	5.40923121627109	5.34353733627637	5.49779367953572
0.5	7	0	2	2	0	2	3.42164877475307	3.36717032639533	3.48659626809879
0.5	7	0	3	3	0	3	2.59991741706186	2.55950249037679	2.64537642531107
0.5	7	0	4	4	0	4	2.13191232751063	2.10452083931377	2.16016278659171
0.5	7	0	5	5	0	5	1.81605426870105	1.79724640398028	1.83154318271404
0.5	7	0	6	6	0	6	1.57153855788642	1.55821752197552	1.58050986105717
0.5	7	0	7	7	0	7	1.37969166499814	1.37098125612807	1.38431578959785
0.5	7	0	8	8	0	8	1.22680356788154	1.22178880120664	1.22861260856927
0.5	7	0	9	9	0	9	1.10258889938056	1.10048174328963	1.10303566895832
0.5	7	0	10	10	0	10	1	1	1
