# Supplementary material for: Quantifying the impact of quarantine duration on COVID-19 transmission
Source: eLife. 2021 Feb 5;10:e63704. doi: 10.7554/eLife.63704 (PMC7963476; doi:10.7554/eLife.63704)
Supplement: Figure 4—figure supplement 3—source data 1. [file elife-63704-fig4-figsupp3-data1.zip › Figure4figuresupplement3sourcedata1.csv]

y	tQ	tT	tR	DeltaT	release	relAdherence	lower	upper
7	0	NA	0	noTest	0	NA	NA	NA
7	0	NA	1	noTest	1	4.33990529341929	2.99605147797825	6.13974756594153
7	0	NA	2	noTest	2	2.33285101740291	1.8884525109019	3.0471310751059
7	0	NA	3	noTest	3	1.68947344709188	1.46863965709976	2.06154772986825
7	0	NA	4	noTest	4	1.37953932477012	1.24660511885888	1.5995909281451
7	0	NA	5	noTest	5	1.20423426457111	1.11729484302474	1.34564216115547
7	0	NA	6	noTest	6	1.10130532206097	1.04302094158602	1.19591709346103
7	0	NA	7	noTest	7	1.04380090428842	1.01004816125182	1.10532730126116
7	0	NA	8	noTest	8	1.01535358474347	1.00085944139626	1.05038122510789
7	0	NA	9	noTest	9	1.00370319786028	1.00001571322771	1.01834360984151
7	0	NA	10	noTest	10	1	1	1
7	0	-3	0	3	0	NA	NA	NA
7	0	-2	1	3	1	NA	NA	NA
7	0	-1	2	3	2	NA	NA	NA
7	0	0	3	3	3	1.54909753588846	1.41229098570551	1.70205442020127
7	0	1	4	3	4	1.2990330298768	1.2122745243123	1.39707123064549
7	0	2	5	3	5	1.14789925952945	1.09418794054255	1.20815326611083
7	0	3	6	3	6	1.06521891619315	1.03168274136087	1.10214627927349
7	0	4	7	3	7	1.02326120666726	1.00634567730887	1.04330251090285
7	0	5	8	3	8	1.00513218546817	1.00032436393673	1.01415020233345
7	0	6	9	3	9	1.00088725579725	1.0000039269695	1.00417415903101
7	0	7	10	3	10	1	1	1
7	0	-2	0	2	0	NA	NA	NA
7	0	-1	1	2	1	NA	NA	NA
7	0	0	2	2	2	1.84638118208704	1.683872707589	2.01171220458626
7	0	1	3	2	3	1.46309810912427	1.36013876850281	1.57190416169985
7	0	2	4	2	4	1.24237785093392	1.17730445456819	1.31285936345613
7	0	3	5	2	5	1.11800416474254	1.07793693449558	1.16185377234814
7	0	4	6	2	6	1.04879075606194	1.02519960076851	1.0745471405669
7	0	5	7	2	7	1.01382432274791	1.00363331283373	1.0278781477864
7	0	6	8	2	8	1.00360171072826	1.00021409143116	1.01119016546567
7	0	7	9	2	9	1.00076881844265	1.00000329941411	1.00397942893911
7	0	8	10	2	10	1	1	1
7	0	-1	0	1	0	NA	NA	NA
7	0	0	1	1	1	2.25936781910268	2.10246601428033	2.39149029148538
7	0	1	2	1	2	1.66779507568789	1.56124618918902	1.77035097677874
7	0	2	3	1	3	1.35860597919569	1.28672290289393	1.42985288860886
7	0	3	4	1	4	1.18646113857097	1.14016768327839	1.23446958873695
7	0	4	5	1	5	1.08586957228355	1.05824397191553	1.11545240595131
7	0	5	6	1	6	1.02940695144128	1.01453547811491	1.04802672166005
7	0	6	7	1	7	1.00991142042434	1.00244387223586	1.02245093953726
7	0	7	8	1	8	1.00315718956063	1.00018020302452	1.01079041814828
7	0	8	9	1	9	1.00075319282435	1.00000314292894	1.00417847229012
7	0	9	10	1	10	1	1	1
7	0	0	0	0	0	2.83401616184014	2.79053061291441	2.8368793410627
7	0	1	1	0	1	1.9141389036652	1.82697110676357	1.98436879641471
7	0	2	2	0	2	1.4915379121626	1.42418433435139	1.55315063177563
7	0	3	3	0	3	1.26609219263017	1.21783880738351	1.3123195883734
7	0	4	4	0	4	1.13259054409495	1.10146378736163	1.16449802538135
7	0	5	5	0	5	1.05277035887512	1.03465577341274	1.07563777440804
7	0	6	6	0	6	1.02165627782756	1.0100000187197	1.03946906362225
7	0	7	7	0	7	1.00882864425178	1.00208191003363	1.02178729821292
7	0	8	8	0	8	1.00312624043517	1.00017192892867	1.01140776519375
7	0	9	9	0	9	1.0008140344788	1.00000330094739	1.00465558918145
7	0	10	10	0	10	1	1	1
