# Supplementary material for: Quantifying the impact of quarantine duration on COVID-19 transmission
Source: eLife. 2021 Feb 5;10:e63704. doi: 10.7554/eLife.63704 (PMC7963476; doi:10.7554/eLife.63704)
Supplement: Figure 4—figure supplement 3—source data 2. [file elife-63704-fig4-figsupp3-data2.zip › Figure4figuresupplement3sourcedata2.csv]

y	tQ	tR	release	delay	a	fraction	lower	upper
7	0	0	0	0	0	0	0	0
7	0	0	0	0	0.25	0	0	0
7	0	0	0	0	0.5	0	0	0
7	0	0	0	0	0.75	0	0	0
7	0	0	0	0	1	0	0	0
7	0	1	1	0	0	0.0912280937471905	0.0652641557065539	0.126354413558022
7	0	1	1	0	0.25	0.125967561706626	0.0897491495817777	0.177585370318115
7	0	1	1	0	0.5	0.160707029666061	0.11384658301255	0.229647710479736
7	0	1	1	0	0.75	0.195446497625496	0.137417263072975	0.281710050641357
7	0	1	1	0	1	0.230185965584931	0.160520174597756	0.333772390802978
7	0	2	2	0	0	0.167049969503544	0.125551401952428	0.216593775286455
7	0	2	2	0	0.25	0.232343744658301	0.17637974250802	0.293386816310538
7	0	2	2	0	0.5	0.297637519813058	0.226539220972906	0.371847345142076
7	0	2	2	0	0.75	0.362931294967815	0.275264723589118	0.450687624532697
7	0	2	2	0	1	0.428225070122572	0.323436480735187	0.529527903923317
7	0	3	3	0	0	0.230230326488016	0.178400099662215	0.288659780644832
7	0	3	3	0	0.25	0.320497691779567	0.255542811364855	0.386216781195788
7	0	3	3	0	0.5	0.410765057071119	0.331320795276159	0.484047514869049
7	0	3	3	0	0.75	0.50103242236267	0.404895792744232	0.582215570043577
7	0	3	3	0	1	0.591299787654222	0.478064774825303	0.6808831832909
7	0	4	4	0	0	0.280877254388148	0.223442627508093	0.343288082419676
7	0	4	4	0	0.25	0.391693970822248	0.323642060542736	0.457764399983216
7	0	4	4	0	0.5	0.502510687256348	0.422803772934649	0.572450506365821
7	0	4	4	0	0.75	0.613327403690448	0.519466071481782	0.687145123560321
7	0	4	4	0	1	0.724144120124548	0.616047064584009	0.802156215874276
7	0	5	5	0	0	0.317564952355734	0.257186805997085	0.379720349783348
7	0	5	5	0	0.25	0.445563862492791	0.378119869063251	0.508327269637258
7	0	5	5	0	0.5	0.573562772629848	0.497116876513046	0.637040224729066
7	0	5	5	0	0.75	0.701561682766906	0.614760308159593	0.765949997419874
7	0	5	5	0	1	0.829560592903963	0.731110796757203	0.895008426826209
7	0	6	6	0	0	0.340422882149588	0.280161978291624	0.400190397476737
7	0	6	6	0	0.25	0.482090171444601	0.418367135676859	0.539153728009941
7	0	6	6	0	0.5	0.623757460739614	0.553916197691051	0.678287412977903
7	0	6	6	0	0.75	0.765424750034627	0.688273466823329	0.818045091329476
7	0	6	6	0	1	0.90709203932964	0.822027059778826	0.958752815885941
7	0	7	7	0	0	0.352236272005273	0.294009411214076	0.408438685070482
7	0	7	7	0	0.25	0.503443448746745	0.445279443409805	0.55307071160362
7	0	7	7	0	0.5	0.654650625488218	0.594366656698819	0.697793826242036
7	0	7	7	0	0.75	0.80585780222969	0.741882473550716	0.843711121254557
7	0	7	7	0	1	0.957064978971163	0.888710454727305	0.990051071955052
7	0	8	8	0	0	0.357136261307605	0.301284211474885	0.410696364729335
7	0	8	8	0	0.25	0.513822000372854	0.462158978904459	0.557261462606155
7	0	8	8	0	0.5	0.670507739438102	0.620962261899249	0.704051185419615
7	0	8	8	0	0.75	0.827193478503351	0.778442756965948	0.850842784513266
7	0	8	8	0	1	0.983879217568599	0.933912933856494	0.999141264361297
7	0	9	9	0	0	0.358706432782542	0.304636475209201	0.411069169968045
7	0	9	9	0	0.25	0.517854699470871	0.472002929291461	0.558203059847577
7	0	9	9	0	0.5	0.677002966159201	0.637465791341546	0.70533694972711
7	0	9	9	0	0.75	0.83615123284753	0.801487780574716	0.852509937952136
7	0	9	9	0	1	0.99529949953586	0.963199482073791	0.999984254744302
7	0	10	10	0	0	0.359072848599419	0.305926467837619	0.411086725642163
7	0	10	10	0	0.25	0.519050959077783	0.476929897890902	0.558308055439957
7	0	10	10	0	0.5	0.679029069556147	0.646683658581444	0.705529385237752
7	0	10	10	0	0.75	0.83900718003451	0.814996823050224	0.852750715035547
7	0	10	10	0	1	0.998985290512874	0.980868037572494	0.999999967724602
