# Supplementary material for: Quantifying the impact of quarantine duration on COVID-19 transmission
Source: eLife. 2021 Feb 5;10:e63704. doi: 10.7554/eLife.63704 (PMC7963476; doi:10.7554/eLife.63704)
Supplement: Appendix 1—figure 1—source data 1. [file elife-63704-app1-fig1-data1.zip › Appendix1figure1sourcedata1.csv]

shape	scale	llh
3.27654141943605	6.12677229431104	-521.282726791577
3.24743929960837	5.61200992836728	-522.806493391475
2.95426955121447	6.31204785852996	-521.58880680109
2.56613745911762	6.57312076570189	-522.999600083115
3.36183092268895	5.7757602854319	-521.985002474466
3.17810186768717	5.6399050570963	-522.63988355092
3.13153207512636	5.41838573831488	-524.233809599344
3.54336862259645	6.26089946238531	-521.482094175993
3.62616650242435	6.30102983851633	-521.620728303499
4.36860027457364	6.63419045060002	-524.238249178758
3.13963988110973	5.73073705190401	-522.183309771765
3.65627597119607	5.80899364613079	-522.008320392384
2.98343931248077	6.43749499704455	-521.840063760321
2.75348096218084	6.71593919544321	-523.151783281957
3.38472536380112	6.13652583983482	-521.298227815792
4.06306694449664	6.19166162934781	-521.957008097365
4.75279280713388	6.2393834453512	-523.26062936337
4.83886961546982	6.24486972090085	-523.451767528931
4.945525963586	6.25154034217523	-523.695347420724
3.09361690425006	5.8092111938003	-521.886246349231
3.02661875946059	5.69255917171786	-522.413178064394
3.29246522015526	5.54561364478436	-523.258376730458
3.6187442528026	5.60961182486974	-523.012478338212
3.17676117898431	6.11287901880238	-521.298333207312
2.61953929194775	6.02694515312143	-522.110321056786
2.36377050776671	5.98166158280092	-523.086710552151
3.27969122119337	5.91072862480664	-521.538116932927
3.28012640799748	5.88150043487617	-521.613628398603
3.39891450084375	5.90938218034402	-521.557156143611
3.17840677990837	5.56929215854164	-523.076887534123
3.21973186423173	6.177814360927	-521.299911891779
2.72553983051335	6.68593201316163	-523.062708283396
2.67858552466297	6.74127207092808	-523.40707361628
3.2166898971629	5.96148513729165	-521.43732128472
2.95743706994289	6.67252334943208	-522.73070229676
3.23915435909684	6.73304567035739	-523.034587577707
3.55137153871655	6.21571113394007	-521.427003995791
3.88489449432282	6.31634885035089	-521.942980513775
3.97523991768652	6.34238461418652	-522.138144508175
4.4323956075828	6.46712960092366	-523.430698888559
3.61732442088137	5.75872775635802	-522.186587635873
2.87737705336158	5.80218617094637	-522.096295619784
2.73586486266491	5.68086469351517	-522.800462817726
2.5511684117626	5.51690087207281	-524.076150483283
2.9378982357231	6.44623275689528	-521.903389356292
2.86310435234251	6.29144748300804	-521.665458014284
2.38284835963653	6.52275025169081	-523.535367963945
3.25960665693876	5.79392440296274	-521.901477594354
3.25680599016445	5.74048715329846	-522.123289106577
3.25592094614692	5.7236935615976	-522.200442910941
3.26364463898475	6.12947300658062	-521.283028983841
2.87945895248141	6.21585939477799	-521.561560574722
2.62717838006936	6.27987540043398	-522.126121776983
2.7677185896436	6.7868260892641	-523.480083418302
3.31869865320144	6.256337408534	-521.375185447619
3.27754439950724	6.12964468608148	-521.282775935625
3.45788833957975	6.65365442654902	-522.774823673457
3.6877835930785	6.59223882106391	-522.729996603373
2.74819445147621	5.6397029900514	-522.981159483197
3.45605068006369	6.22078851665803	-521.377296467031
3.81901484732507	6.40071360103654	-522.101339691719
4.20093206045601	6.57728888841346	-523.532366557954
3.40528714614688	5.53680456401231	-523.37225718341
3.48981107298464	6.86395753874579	-524.102072081586
3.18411284110068	6.02132933446004	-521.356497877701
2.75048204877729	5.50959657239416	-523.747756576975
3.13772838225769	6.29139799874537	-521.438207699014
2.69493063758902	6.9058072915549	-524.252337018524
2.8293215966364	5.69433023824769	-522.593902153131
2.7327539101925	5.59654647296638	-523.238607101477
3.22791534883791	6.14690511615832	-521.287926958041
2.90196297488202	6.29216456074142	-521.615710869617
2.44338350117983	6.53416865185072	-523.305354611191
2.33484692043019	6.59963752447434	-524.022901123257
2.87075285760584	5.57116779124151	-523.208560425517
3.10552361822232	5.76847452002277	-522.034549554143
2.9451176168711	5.4346266497912	-524.126026381409
3.63750381358413	5.50417728553846	-523.813371128001
3.32171974182686	6.06811146375236	-521.302674686028
3.69153282158789	5.63438892083802	-522.917971345279
3.45052573562042	5.9499303799436	-521.484398611423
3.91986910441066	5.53551676872968	-523.890527695919
3.7496399739291	5.94973351465461	-521.682590360011
4.03155958331784	5.85669840388585	-522.233472915702
4.63314126544492	5.68225997462368	-523.970750836871
3.19494086919694	6.2354068075896	-521.349532794291
2.86321369119555	6.73044280257232	-523.081308838654
2.84766924073345	6.75602527581476	-523.224872899249
3.86959544363281	6.58762468383865	-522.978608334476
3.2905710798993	6.04259691585602	-521.320444891084
3.18723281441588	5.58676744499791	-522.962332897438
3.17018901259788	5.48764358207423	-523.666499112439
3.89908839997912	5.78455948575998	-522.341940703518
2.90776155764494	6.01839321398535	-521.563188964871
2.47922261966588	5.87666033046204	-522.795610345455
2.4133419539663	5.85305033405179	-523.101175721868
3.3190436378518	6.22170356048932	-521.334146824355
3.92301874704426	6.49492811279838	-522.615690116883
3.84059457102604	6.41688633842866	-522.185352628004
3.27994545192269	6.08907192969853	-521.290168198358
3.30368297310648	5.83357883221811	-521.760645992836
3.4375166303536	5.80393892913905	-521.897509677836
3.07757342305968	6.65001820072174	-522.582136511473
3.28429241404337	6.10573242240377	-521.28502327629
3.32795373904993	5.98945829684349	-521.386304478253
3.44920403938977	5.68539478962747	-522.444199293669
3.27732878850027	6.12876170810281	-521.282750933443
3.53051860089068	6.77705095453242	-523.575881327921
3.5421202704883	6.80715920051743	-523.788372454826
3.70548626235302	5.62138036773601	-523.014883594135
3.30385034909686	6.27764200802151	-521.403891654495
3.40716988939816	6.87055589039764	-524.037910241116
3.24450612454605	5.51988502633543	-523.433294185867
3.24131354044824	5.46249249998594	-523.883908830144
3.11774121207632	5.87436999991381	-521.669326066983
3.27847545308661	6.45048540744752	-521.811073275768
3.24054650335321	6.61986767600008	-522.461320915313
3.50321426544186	6.3182000046726	-521.561478177089
3.51036833382809	6.32413114535466	-521.579140676837
3.41155629829902	5.89800403734433	-521.58944081775
3.51264720540452	5.73790847157508	-522.213203010978
3.69553866672449	5.46991012857846	-524.169811401166
3.33632727311391	6.09340958933593	-521.292322918219
4.02890154821733	5.7560368040957	-522.627319401147
3.5371750872738	5.6612795166869	-522.629819202056
3.20374061036063	6.26261177733202	-521.381005591187
3.0249163076392	5.70827079088294	-522.339136499626
3.00657694612818	5.67761652728584	-522.499876067642
3.84118425305203	5.70168826327532	-522.67653014969
3.86004552522702	5.68907138763649	-522.767238504252
4.02625263039331	5.58163136541742	-523.67777046519
4.09283087037894	5.54038325574674	-524.096818810687
3.28943367611047	5.57709742056433	-523.039224902011
3.12995095258022	5.99199789160959	-521.414570911941
2.74202041138066	5.61881507717563	-523.101058636193
3.0628666269508	6.94578940335121	-524.276138727011
3.3868857221331	5.7189362051931	-522.246972167639
3.43542761408873	5.55216110799978	-523.276910483156
3.71865109098723	5.93319628594189	-521.689138789851
3.77672630119778	5.9099204935035	-521.796064277832
3.93151207293136	5.85001474436009	-522.13299442469
4.46093760954842	5.66552450393749	-523.775348970942
3.22237863802358	5.896922832943	-521.577316986945
3.76953931257532	6.24855350109769	-521.665247928256
4.17279742795464	6.33836886099706	-522.438231811079
4.20891683700217	6.34604443400197	-522.523662347279
4.64127109493182	6.43378111510478	-523.718276426185
3.873293141502	6.66090473527078	-523.395879162868
3.9649700683473	6.73920518875588	-524.069659733685
3.19948275506164	5.80576096799417	-521.863280455558
3.29877290912467	6.1727743053932	-521.294965897934
3.60897845225229	6.81801087698147	-523.962658873117
3.48306205006513	5.85140583972579	-521.751288776799
3.52790744237363	5.79535696005828	-521.973897531343
3.75798728681035	5.52633419062061	-523.762934764801
3.76050331513455	5.52355215896254	-523.788337670961
3.37175359534217	6.06398346824355	-521.313091365847
3.78870446723104	5.81498625526413	-522.103157920462
3.85529132578864	5.77866660850107	-522.318352433713
3.0865390526002	6.45024545390558	-521.818936370189
2.9600611703989	6.68692302261382	-522.796589976758
2.84988954895363	6.90897480874164	-524.083412516893
3.42594509958421	5.60430320702338	-522.91327721486
3.09022829232844	5.69083699179254	-522.389696925037
2.97680506773905	5.42876169737165	-524.161153198188
3.09230656695513	6.09047407481091	-521.340864441162
3.01991188028339	6.07567746163448	-521.397978201907
2.67164811831289	5.99971542661619	-522.007915887629
2.61780135042171	5.98718539686178	-522.161545238498
2.21716536819287	5.88593680384496	-524.01217997493
3.14157582975281	6.91012302728976	-524.067646526465
3.2061385064193	6.08489420095182	-521.299894913309
2.75620953099938	5.8011873693472	-522.283884626155
3.70279555064501	5.77848095814328	-522.169553228456
3.95545713544095	5.5987999241952	-523.456905902749
3.71072634350942	5.51994944681315	-523.761432826442
3.16807435363567	6.21863814337945	-521.339166260245
2.9040552154025	6.46252507462385	-521.984220789229
2.76615686858425	6.60302335378975	-522.648452485669
2.57764944203963	6.81230873355749	-523.995162562087
3.35290595293515	5.71493583913613	-522.256446863341
3.21580679081449	6.6605609458975	-522.646358943252
3.37885176217014	5.85212277685253	-521.712244588525
3.43696264820037	5.70514883821756	-522.335128282696
2.93545884512053	5.41866087110117	-524.261422265733
3.37237516030066	6.29884542119222	-521.456978467821
3.62281687945474	6.74763189998363	-523.520151652909
3.6525907660117	6.80090352289238	-523.915970642257
3.45083796102079	6.16552354917008	-521.330996917057
3.91457008374048	6.26082386583465	-521.860483940081
4.11457187532446	6.29889073785068	-522.233770614186
4.17402867402498	6.3098938370559	-522.358807238479
4.5805307802835	6.38163433060259	-523.362454812385
4.85625081566761	6.42717391846722	-524.169440209388
3.35071288703371	6.08570044842649	-521.297447005081
3.40577591058817	6.05596688557423	-521.32727970599
3.90203557268057	5.81342899151842	-522.229259363347
4.04598107585778	5.75049163188398	-522.675888526275
3.31506948729873	5.96532015533898	-521.424781197378
3.31524442187229	5.96460110933237	-521.426074692658
3.38666443240658	5.68113793897409	-522.440505490576
3.69806730506527	6.4164199606272	-522.00544941023
4.14561304192296	6.70238983822919	-524.196867841424
3.0454303841381	6.40802590060347	-521.720819118543
2.80962122806879	6.7328840820119	-523.15277771447
2.77087762312547	6.79049549687577	-523.494748826486
2.73614846262873	6.84325345535462	-523.829059661871
3.22621390977724	6.37583374608847	-521.594307102798
3.20332259170046	6.49378243877273	-521.94311722856
3.35931528664798	6.85602511150931	-523.88340621987
3.33273453398932	5.43339990298963	-524.17507077777
3.10309682555727	6.56714810674764	-522.221442582794
3.02870423319169	6.77370616067518	-523.215766336953
3.27265451961924	6.04689114230267	-521.31686822947
3.14422392923322	6.24763657050705	-521.376150089991
2.68735552102145	6.73024475384103	-523.337276906842
2.64565046022475	6.78031644977812	-523.667316873744
2.83748981253477	6.92308061322143	-524.180432319824
3.15017586223613	5.807496941198	-521.869385569429
3.29274178274604	6.14556217178428	-521.285042417394
3.74533248544108	6.6571394836732	-523.1620259207
3.77118316142162	6.68562944174877	-523.370352221495
3.30961921802897	6.20335317921591	-521.316083147778
3.67613090358346	5.79068645774779	-522.096290882937
3.33769906498653	5.51898668273892	-523.472150180111
3.796313216752	6.56940238772264	-522.77057796995
3.31895408328824	6.28350907707402	-521.415921558568
3.47247145262225	6.86707310619093	-524.099531799043
2.7863222305455	6.18857380238918	-521.691663854357
2.35398642854167	6.25353345374393	-523.123073421604
2.27929531399178	6.26603320808943	-523.537941816931
2.27277323148774	6.26714528157513	-523.577264782846
3.4541081489712	6.4938586549085	-522.050262658733
3.22894047567228	5.69189949391224	-522.356031370948
3.37790102865028	6.84204169128192	-523.810607140048
2.9335272142188	6.26852410224504	-521.547560531867
2.47032878591278	6.49535380399748	-523.082538922984
3.4507572966489	5.65233411977247	-522.630219264279
3.13505270285171	6.34952268815528	-521.546404807681
3.06606330948051	6.46485979247943	-521.871129717969
2.81306594953444	6.11852759602954	-521.634749926714
2.74139596954386	6.11713355967738	-521.767949619215
2.43413889462214	6.11071651616289	-522.692172945243
2.81218306356952	5.68231502777673	-522.673680484693
2.60420646470748	5.4711968152353	-524.255950270224
2.97606960117121	6.42977591990545	-521.824809649271
2.97210980554984	6.43407370419025	-521.839647355765
2.81138469097595	6.61611876498713	-522.631291269591
2.79777872351739	6.63224671511315	-522.716169144419
3.65432392209166	6.56340533328285	-522.546172918191
3.06611135005923	6.22983460200254	-521.393719762732
2.73815228420852	6.40949171815654	-522.097377038644
2.37041425820619	6.64605828665061	-524.016929308985
3.10103828102121	5.80316064321472	-521.904272188511
2.94934807780366	5.52324752070698	-523.458590899826
3.19116115618212	6.02599650603012	-521.349333381704
2.84842085576294	5.61091181403436	-522.997840280522
2.83022011292908	5.58836455218603	-523.149043118904
2.85972668743616	6.41365950310884	-521.907042625635
2.60269574914734	6.62006421719925	-523.066368390582
3.1437688718966	6.52331296077605	-522.048747870064
3.0642723980742	6.78159652320818	-523.256919962847
2.84796077420171	5.53879784249605	-523.437205895303
3.15570413287409	6.09639749261988	-521.309511314029
2.80163990149561	6.00118972951862	-521.740718531143
2.34459405287382	5.86148230170876	-523.380817632989
3.56177138729667	6.2444455202494	-521.470431111421
3.58500736278097	6.25370694724556	-521.501363971658
3.98787768115881	6.40736070604495	-522.366591473189
2.8121790394521	5.62053336383709	-522.988934152471
3.34261653621655	5.65556286506387	-522.567608857452
3.34421830493979	5.64471278841708	-522.630578789938
3.14611646549679	5.58796913631448	-522.957114700809
3.32537817353865	5.70531540688085	-522.297636097258
3.19233797178859	6.29360585500721	-521.42885707657
2.99463022713802	6.79284877122123	-523.32884144871
2.97065713591257	6.855768042551	-523.699343300701
3.52046846523699	5.98494350550116	-521.454524845912
3.90602575982433	5.78546520825958	-522.346043999329
3.01178182657785	5.82687604962765	-521.877751221738
2.94314573043969	5.74741197810849	-522.231092290015
3.83915247509475	5.98172408722209	-521.714700973466
4.4896797504074	5.84181734506121	-522.966475075933
4.58431480222591	5.82342203904591	-523.1936257668
4.75986779642397	5.79042784425834	-523.638251683034
3.27825071841016	6.12932135946303	-521.282766397694
3.43335794225325	6.3595322504511	-521.614921213047
3.54066377792095	6.51756247645546	-522.217962177068
3.28928663210118	6.00772114736519	-521.358770110094
3.29969820203765	5.91252012187085	-521.534060348706
3.33960520017411	5.56396238524641	-523.145326759022
3.32684721196632	5.78613049683681	-521.93638149724
3.11920882873591	5.82019084885233	-521.836450367231
3.29769365504419	6.12259299348363	-521.283289782493
3.68204025729535	6.05143387604652	-521.489167617839
3.91736332426256	6.0118093660759	-521.761162562935
4.48371151267369	5.92633912335777	-522.719987266435
5.00487834693322	5.85763594781101	-523.850089339761
2.9058783540727	5.54182903143217	-523.364144013047
3.36423003981101	6.65487091335567	-522.699809798547
3.37565333927003	6.72586813052023	-523.092050133518
3.1782642858137	6.25355907774819	-521.373876833456
2.98035455694655	6.52991490904141	-522.133299276834
3.35614706575294	5.94328289454335	-521.471711601323
3.29382602322329	6.13760735361373	-521.28377649864
3.44212859570147	6.22905644677969	-521.380117447709
3.56117949937495	6.300591764146	-521.566219172111
3.807430275936	6.44366723871033	-522.237584820325
4.13398284159486	6.62421533102108	-523.670860840009
3.23814782994417	6.61791936158464	-522.451526593967
3.02390506433008	6.4840831128704	-521.952041851602
2.78652041892606	6.86958527945106	-523.909848647505
3.6265125748586	5.80962586748462	-521.98325908069
2.74173822696212	5.78827610502242	-522.354288255365
3.27919392246865	6.02932911119841	-521.3334915159
3.2872525552604	5.74314514131032	-522.112878686573
3.25437902011438	6.13610517891825	-521.283872867036
3.12285184207571	6.19314234878911	-521.335774305597
3.09663642708698	6.20486257171858	-521.355913581601
2.78173698156944	6.3559072864703	-521.901511550627
2.49408615359268	6.5134216096896	-523.04634553672
3.78299363241923	5.8429618722494	-521.99775609887
4.07784715988058	5.70002207465752	-522.979743030778
3.05907059719289	6.14820372888693	-521.353264650037
2.58524882128956	6.20103758520257	-522.174732351988
2.23462226391148	6.24716188114143	-523.786848645554
3.27759302296361	6.1249782847652	-521.28273650546
3.5380552217657	5.71211353067473	-522.354508573368
3.68638487413018	5.50198346030601	-523.88284540191
3.51381038188245	6.75077351997454	-523.389433479855
3.72992108174608	6.81978710394471	-524.180867997173
3.64072937764883	5.68515337904413	-522.572538252956
3.72662317695843	5.59183010972576	-523.235851481695
3.28039561782368	6.19116052067338	-521.304713583479
3.28059163542702	6.1944511791861	-521.306999454335
3.17970180210297	5.93964034066656	-521.488423802843
3.06654853949095	5.72122949143096	-522.255639462311
3.53789042907828	6.38366196082685	-521.749283293356
3.61667137774756	6.45935374275022	-522.067303920604
3.86319047122841	6.34901158771646	-522.000888145346
4.45748449932554	6.54862076445719	-523.913689185435
4.51043914852424	6.5653730560663	-524.130702207263
3.90011066892861	5.68352600713547	-522.845203983747
2.98862807990597	6.43815015514792	-521.837955529701
2.83043174852329	6.62966586841651	-522.661183503426
3.1573336773551	6.24446422081508	-521.368422094235
2.74869865296025	6.70500502311153	-523.108858973441
3.3879980913713	6.45343613246586	-521.863965983428
3.38664580923602	6.65151976099183	-522.700196076894
2.75205053642468	6.60594339619914	-522.683645105171
2.7276759093067	6.63136098266953	-522.827849536727
2.71100354789944	6.00219881773866	-521.914985973702
2.38614552824548	5.91970875665547	-523.076736108956
2.32088783179206	5.90193834697811	-523.412926475219
3.22918925202543	5.68042743838009	-522.415284252949
3.21647704644173	5.56518807297684	-523.106320489592
3.19979762925387	5.41685607309023	-524.262433366835
3.12198315391306	5.66398510570428	-522.517231257697
3.10315762339154	5.60857558852054	-522.83753067698
3.72667102151679	6.36421566716182	-521.8766745397
4.05923936639833	6.52695073884658	-522.9952650289
3.49409827630364	5.81356337314352	-521.886568298607
3.58140556170465	5.697620229873	-522.459072790921
3.37616754447626	5.77927680775944	-521.974254033046
2.97996751889773	6.28061665008246	-521.51716408191
2.80365807212864	6.38154323004628	-521.916378830363
2.46498039184545	6.59995101361395	-523.440149030006
2.36592234749967	6.6710920519719	-524.136388365359
3.29549319125961	5.92607293849246	-521.50257947169
3.11988871862468	5.91872302455885	-521.556194178748
3.16999800055377	5.80457377043671	-521.874142946334
3.13786174236333	5.54038522045055	-523.275945239942
3.01522667787656	6.15414958927794	-521.386618296944
2.88247206955384	6.16903230594636	-521.533025053013
2.82585725110554	6.17560029843508	-521.618882730957
2.46282148514648	6.22132141459609	-522.611024429819
2.27634690996513	6.24765385216357	-523.53449537597
3.49295467346135	6.73518826280177	-523.269387234349
3.49255061579348	5.77413941198752	-522.041145156195
3.60671311446172	5.60424606214897	-523.037924718697
3.63438570778994	5.56461506607913	-523.339792637069
3.31570590397688	6.1946476074763	-521.310106159667
3.40060954600686	6.34159343599759	-521.555932538043
3.51536458473939	6.53978157809116	-522.287394907732
3.66546366818189	6.79830345621131	-523.919471323907
3.72090935943481	6.07377418030247	-521.510159362908
3.93844060621238	6.05024597415649	-521.752397354817
4.39625700588337	6.00496582758253	-522.449195061445
4.7803777768936	5.97070223336448	-523.168527337836
2.80911270239465	6.46871113592724	-522.126527023122
3.42027450549766	5.62166805854284	-522.799931739627
3.19883239035757	5.49605390369959	-523.60505519218
3.49364982476383	6.39280478627444	-521.741943638792
3.12841871897633	5.79952090938071	-521.905934502537
3.05560789369702	5.63970664971338	-522.673880406965
3.88740704893189	6.11536131345181	-521.676994476907
4.31829573100637	6.10835533115714	-522.285048143334
4.7366443825008	6.10219910898047	-523.028883350379
2.98122246769307	6.26973205103312	-521.501603633429
2.58604590795214	6.49127621328691	-522.680544869892
2.53476176249839	6.5231050517008	-522.934781502366
3.21921904886301	6.54310894451634	-522.127917924412
3.41633957980055	5.89516916467505	-521.598299350978
3.30052177887368	5.46420805902037	-523.892764851677
3.47191332911018	6.32900937999219	-521.565263183231
3.74385208756177	5.5523519644744	-523.542881073104
2.76888232701847	6.28154359229601	-521.805537607825
2.35943828440385	6.43228461040438	-523.404102281578
3.86188258650047	5.96516325043552	-521.765989045695
4.23700153074336	5.87590465153893	-522.458331608975
3.61716844964461	5.46141270383892	-524.159862221525
2.89668116929346	6.59805502679607	-522.458522106182
2.72401498337877	6.84649301253214	-523.865936479759
3.17729244000782	6.13542609846839	-521.296851298849
3.07579535294977	6.14457337382945	-521.342212875615
2.94080274507714	6.15724105672193	-521.458526787208
2.86558608008654	6.16456597685446	-521.555203741741
2.60533711324788	6.19155792009657	-522.110859184601
2.4353756420231	6.21075440890303	-522.7147074068
2.30485442852976	6.22647290903138	-523.353329102065
2.28326697916601	6.22916216284273	-523.476514245347
2.83722729767484	6.73854532363494	-523.148169980098
3.41587219176814	6.04537873296738	-521.338710428331
3.69862032925989	5.89293617703045	-521.770040421766
3.93696091222965	5.7759288046828	-522.423046113766
3.95966054873538	5.76527433338095	-522.497697005237
2.71863576378799	6.46986414795638	-522.292078158374
2.4625953979627	6.65939748174081	-523.674357985518
3.24170962695674	6.05125250541442	-521.315560938643
3.05394591032318	5.64642833361049	-522.637478114792
2.94759709763846	5.41888799502756	-524.254174947899
2.97349863502721	6.31451490250923	-521.574771926895
2.81307032220652	6.42438028185085	-522.001160942046
3.06154410696967	5.95099502758976	-521.521406630835
2.58799050842265	5.5371812206039	-523.865595537791
3.73203263403392	6.33040963236059	-521.792805336093
3.85371597920467	6.38163633843928	-522.085656186612
2.95576411441498	5.49473909403125	-523.657598114918
3.22148155476206	6.13945270906562	-521.287675318627
2.90927889950654	6.21628068755493	-521.523552908701
2.82875096768377	6.23760500316918	-521.653860984901
2.65093197797133	6.28720738998259	-522.072814100895
2.51157047466687	6.32876644684211	-522.556116747679
3.00978976853944	5.92004644023022	-521.623733700231
2.55189027127453	5.53802036192618	-523.946243482415
2.93588196971285	6.30787289023438	-521.600851800324
2.8163481711392	6.37783278642073	-521.888053393749
2.35655608880594	6.68672750449385	-524.244892647342
3.07772032292486	6.11191970277372	-521.342546980921
2.92129356497282	6.09957085441342	-521.485220683631
2.61732052510507	6.07364080264175	-522.080489311017
2.43058796489349	6.05623511656536	-522.726915085208
3.06562762530498	6.46582072248313	-521.874273461466
2.96076279362138	5.94283016635513	-521.621126706661
2.80571387842106	5.84745347269354	-522.055352875593
3.25919756792012	6.11004367799552	-521.284739142277
2.7794252293685	5.62883144442496	-522.989694088736
3.31958825557837	5.94220561832748	-521.469323751885
3.31900781325784	6.14240183111142	-521.286523232421
3.47087733012064	6.197015712312	-521.361506077517
3.58281090235321	6.23605375994549	-521.47429721045
4.30842292870794	6.46779634376204	-523.182594174167
3.22058713270154	6.27368918985369	-521.394718097898
3.02494806898001	6.83858549632212	-523.587936247962
2.96245494518081	5.75131802004748	-522.197258298954
3.13051607029627	5.78404347087555	-521.963350297536
3.52057422451279	6.47901941504963	-522.04815144076
3.26504729596937	5.4908042261753	-523.662477328951
3.35316268742313	6.09542659844398	-521.294353777613
3.44785855922597	6.05787461702128	-521.340189013274
3.48723504832551	6.04262891112131	-521.368876446317
3.80310406088827	5.92747707576987	-521.780305095693
3.88121638661806	5.90079591879203	-521.926508178601
4.31607610677532	5.76336794070142	-523.004460274616
4.43773703594001	5.7279270675439	-523.375474459762
4.57244570731442	5.69004473762404	-523.816732215138
4.59500384435676	5.68383434386598	-523.893579380875
3.27142253443396	6.09103645211453	-521.289553331427
3.19269513159601	5.56044345556458	-523.136805441174
3.2276165669137	6.23748331965128	-521.34746857952
3.63067215682841	5.56347502440112	-523.344691932708
3.40669558117356	6.62980937756685	-522.607596449555
3.6134151421705	6.3243535292615	-521.660447645718
3.70612594830328	6.3765303584149	-521.8893151141
2.89884800700067	5.57174889533094	-523.178530608921
3.36672899506101	6.11884929395309	-521.2928957349
4.10404135029304	6.06137526084167	-521.962326590282
4.11863795985375	6.06034979556372	-521.983276465904
4.82957183284907	6.01453479504957	-523.215360924129
4.9607779528305	6.00685669079252	-523.476051086652
3.05486006620788	5.62410944720709	-522.762672424906
3.13579889676172	6.45126250298274	-521.808480167257
3.28270482733516	5.90352362731036	-521.555769376517
3.29173778127161	5.59165227621908	-522.943618058133
3.29595998320182	5.45185950460213	-523.994997868203
3.74804959538908	5.90933648415254	-521.770772246241
4.38740416017173	5.664409786239	-523.659786077942
3.41160822887922	5.6976126709308	-522.363084753821
3.43246261597195	5.63553152287975	-522.720773146466
3.01938561626706	6.09753136064193	-521.387998592848
2.6710664285677	6.05394098959756	-521.954499539422
2.46737387003652	6.02589818373443	-522.60386562103
2.45663341821241	6.02435970853995	-522.646498028507
2.24577658248103	5.99279884226329	-523.695357639834
3.24621919678228	6.15961376309809	-521.289431942836
2.95663536459778	6.4996049913591	-522.048292612124
3.17352647901121	6.3791846633499	-521.605527753703
3.21176603644648	6.56416659509159	-522.211035388728
3.39702160296685	5.99366654735727	-521.39269151118
3.46903106025431	6.12862254923533	-521.328032795371
4.10184679236225	6.13405666192848	-521.963170020277
4.86441118236293	6.13959127323799	-523.310339114168
2.72455107763213	5.87637279379012	-522.123943705325
2.67144285369747	5.85026632493586	-522.307039676765
3.77510474164379	5.48555577632468	-524.126015498638
3.26326889998068	6.00215228583885	-521.366932968935
3.26252000959107	6.1203256547518	-521.283278905254
2.81531741901405	5.90278837540663	-521.895892003295
2.50916626519015	5.73830355878206	-523.106539535828
2.3978068583313	5.67471090014393	-523.744615088195
3.59235169006821	6.00218689176635	-521.472361911252
4.21992720086223	5.79025555077671	-522.739524704955
2.97763173594909	5.97600690236118	-521.54511844595
2.8603073684705	5.91376332243685	-521.803331719304
2.4470313541988	5.6782154315811	-523.549336095344
2.42746733395775	5.66635620544297	-523.668990494079
3.54179401713741	6.41062868910159	-521.832407331307
3.72051062973114	6.59688353587659	-522.798816697663
3.55662622584804	5.67482971187208	-522.565912106829
3.64179988944827	5.5507437212794	-523.449796289733
2.96176700268147	6.94501975377682	-524.263127725843
3.1762733426669	6.11157999074676	-521.298712449364
2.86158842633497	6.06085594353506	-521.585103969654
2.58893514956903	6.01257054421723	-522.21139698495
2.50073125354081	5.9959447106503	-522.513135991871
3.70115994375222	6.67635797180467	-523.205259049386
2.8554033546987	5.96277784228672	-521.713805042211
2.54823014338944	5.83043062683596	-522.686972305143
2.46423920790097	5.79201989132813	-523.075299287691
3.32343274068002	6.08012427393913	-521.296224142123
3.63445664089267	5.79448762825473	-522.048050353212
3.30894624741286	5.4777690313048	-523.784478340818
3.34099361252586	6.50265852747072	-522.01390824694
3.30652821439871	6.18033691944828	-521.299694284112
3.67273680109678	6.83279962864291	-524.172001064133
3.49463763304071	6.38367424563868	-521.716825351676
3.50725030350123	6.39835043782456	-521.767998027326
3.73452734904958	6.65962214994665	-523.159533633984
3.26545847219197	6.50569180402613	-521.996570491591
3.25838131889885	6.76054724896274	-523.20108864102
3.33434844891195	6.38616016633368	-521.639726288145
3.39510055025979	6.49579159405063	-522.017665722454
3.32718357602217	6.20559435759979	-521.320459632044
3.56837958266498	6.5783240813661	-522.515310255709
3.66002368801447	6.71883291321477	-523.39684252709
3.19414627749466	5.84310220005151	-521.737082350716
3.37749992697684	6.24601926987233	-521.376031361126
3.81946656678172	6.75347106249017	-523.885752120155
3.41237779545377	6.09305342829421	-521.309884387327
3.49331151474534	6.0736800579848	-521.35047394675
3.61950890795368	6.04446688754629	-521.446026589731
3.83457686937308	5.99725217444458	-521.687649649979
4.22374231859544	5.91900823106816	-522.325523157542
4.47457754388624	5.87279770823858	-522.841932318155
4.97452649537749	5.78889344513129	-524.047090775477
3.10803221818132	6.3842292297698	-521.633556140321
2.85314175214112	6.82465532029007	-523.585892244421
2.80599337120459	6.02180148002121	-521.708419433889
2.47998306293991	5.93946466831535	-522.668443393705
2.37889764691244	5.91197614625394	-523.122476375133
3.18726276573573	6.22393527085852	-521.339414366526
3.17304683468639	6.23980160819376	-521.358981453747
2.80751917605084	6.69028212318436	-522.954606099487
3.44528261594774	5.72574437505738	-522.236773430621
3.2909745831541	6.07798686633546	-521.295313381323
3.42758271343906	5.64458823566642	-522.664162590428
3.13331168935262	5.78903165495127	-521.943261578629
2.82396777783948	6.21739407174145	-521.64476595687
2.3701506722541	6.32592064083877	-523.140023116869
3.39217950208338	5.75711220131441	-522.072419677385
3.71387545724558	6.40690030542321	-521.992120497698
3.34939987684654	5.85395755541526	-521.700404241373
3.56176030884973	5.92731859823003	-521.586597187084
3.96848713618654	5.67855156297106	-522.957954321443
3.98440965476703	5.66954259485845	-523.031659561628
3.33206024217396	5.72433479102383	-522.206241797539
3.00353750924409	6.36229033264471	-521.640829380156
2.54056199711462	6.84125995206346	-524.249617784736
2.99292939505413	5.85355762415299	-521.810065520534
2.77546490958138	5.63524342519021	-522.961720288035
2.63234432828667	5.48690105472565	-524.093930044121
3.27437131476539	6.12830065970866	-521.282755797983
2.79004696895333	6.50895142957328	-522.278127309048
3.16170340320729	6.2660867753817	-521.39411872192
3.04078429548832	6.42198334279386	-521.76000189864
2.81539393775559	6.74135413070923	-523.187210477806
3.2099782699052	6.62924004852292	-522.495054711373
3.23770112475816	6.10644255378631	-521.287319226773
2.90634377843634	5.92542036368552	-521.717494668611
2.78157044196261	5.85339218741726	-522.078585952024
2.66874069784484	5.78622362122019	-522.510154862854
2.5080060263366	5.686904887464	-523.313317078471
3.1930481348869	6.26720112806974	-521.388892518778
3.04943355583431	6.52559953685309	-522.080118349328
2.93656009211627	6.74530111814464	-523.098831007041
3.07532517970435	6.62464732395201	-522.467925596085
3.93011155513739	5.81165662953556	-522.268375258752
2.86113423684826	6.88056653611154	-523.902573899755
2.86298298259909	5.76791330126117	-522.239101480017
3.19799174935079	6.2808840244441	-521.407965848773
2.92764297495319	6.87531470161672	-523.831929022351
3.18862648080436	6.77435463067536	-523.243577463083
2.80633364784494	5.65120229663323	-522.834827672404
3.59420041489544	6.79722238927307	-523.798963679274
3.57222514600896	6.82042810099273	-523.922155753258
2.72424321817922	5.70833112687875	-522.698073183281
3.24707310175868	5.92979071145976	-521.496212164341
3.28812868514866	6.13027797266357	-521.282950632338
3.99292783238298	6.32625809023243	-522.119246031757
4.37474278515138	6.42056897286836	-523.10456836747
4.6819763776445	6.49157185080036	-524.101108254263
3.43579057325993	5.71297755352296	-522.295161412921
3.22658257320709	5.80191963918167	-521.873462909654
3.53567561367543	5.56210174167252	-523.273889378774
3.58139183026361	6.03330524992896	-521.429825415413
3.93074197383214	5.93704227685607	-521.897224208874
4.08450900124689	5.89780387663297	-522.182432066789
4.22652465813684	5.86307323579919	-522.481815307693
4.78323481750362	5.73903916926545	-523.923242887084
2.93702059384992	5.83249546299809	-521.927528098231
3.6466005964329	6.22450566575505	-521.510692076239
4.03376759940821	6.31809407313813	-522.158259580142
4.19570722198324	6.35498128579487	-522.529377075738
4.41259722677502	6.40252967001609	-523.105075159794
4.56898712666791	6.43559388506421	-523.570394277084
4.67721437764773	6.45791530354381	-523.914849899533
4.72941428986929	6.46852436676178	-524.087169151514
3.48576453934801	5.5163836041594	-523.581237971867
3.5116622674156	5.44758683358757	-524.181271633394
3.72623587916112	6.82531966312331	-524.213650540452
3.19451982429054	5.80924423533369	-521.851637349806
3.1379513477247	6.19024129967214	-521.327900263508
2.74302884408224	6.392012977574	-522.048109655785
2.45614905895231	6.56263290782044	-523.345712449412
2.4448175577702	6.56987354492598	-523.415267890957
3.4190908024057	6.76220043272824	-523.348395525116
3.68946395753279	5.47818981260067	-524.089864159536
3.26994865101143	5.84436144900573	-521.724372801968
3.57031139951173	6.05331028021628	-521.406042073921
3.66515955139449	6.03105438798591	-521.492414667426
3.78163098417516	6.00460658053004	-521.624689667175
3.80751247780617	5.99885563194829	-521.657717175416
3.99611374039551	5.95824948091329	-521.934369798028
4.34043307333742	5.88946557990012	-522.577518634014
4.63737453728009	5.83496734425169	-523.244275573162
3.35804544198941	6.81947234903327	-523.642332536866
3.36853799949215	5.57746028850667	-523.064334135138
3.38794970770141	5.46979378292889	-523.893483338782
3.53546354417093	6.41276030339958	-521.833784953878
3.78902820145823	6.68481201009942	-523.39494528018
3.46631616325644	6.63048707529236	-522.66419199617
3.54730294858114	6.40818700423342	-521.82947724534
3.35873676181384	5.8259218655085	-521.794427300155
3.46196597719664	5.47832360961796	-523.873078962431
3.19717525569217	6.42084309542751	-521.712906328995
3.14886133168923	6.61051540481551	-522.400493339432
3.77408860429335	5.74917461530082	-522.366623644891
3.90827778469314	5.65949957855854	-522.997068033919
3.24830691362062	6.22636576217934	-521.334437969036
3.11912883491696	6.71537868200754	-522.901838728907
3.43510883565882	6.15330750197349	-521.319261792422
3.77784329134959	6.20705482978748	-521.616185564423
4.44232336049466	6.29970438456571	-522.807877065864
3.40390113584158	6.35739237770276	-521.594662373389
3.67892882112635	6.65603473802213	-523.056606521843
3.29075314116216	6.09415173152565	-521.288373679637
3.54943364004905	5.55107252658603	-523.365593833337
3.55134077989841	5.5473957484562	-523.394533575912
3.8266095046306	6.63484111909506	-523.165389374718
3.83658025245563	6.64371022391251	-523.2323781011
3.09204223353115	5.69800103195639	-522.353703241922
2.97201013842083	5.42246684510313	-524.214992318597
2.79557138370687	5.44421462579883	-524.162037006265
3.39403815061735	6.35778095132648	-521.591052235026
3.41442076482869	6.39789644503203	-521.706757178271
3.64439801354821	6.85134240896905	-524.255886319911
3.43976157657622	5.47142916721394	-523.914837722639
3.2990186787378	5.85981380786539	-521.676766320649
3.33642576792041	5.44471323251842	-524.077614581883
3.97967011272646	6.30095468646283	-522.035500563023
4.06038678276793	6.3192245444085	-522.201920035067
4.58009034092954	6.42992876573833	-523.568152522932
4.60028051974365	6.43400825482406	-523.630305151715
4.79319074432087	6.47223259015316	-524.25378560564
4.79866961541386	6.473298841051	-524.272245532235
2.73691378481563	6.26904272789671	-521.852858407575
2.37773352012073	6.38256076139573	-523.20614798559
2.32308789658622	6.40151860960637	-523.521069682126
2.29750511354076	6.41056745126404	-523.681066872426
3.66817279622702	6.3493358628288	-521.773731075544
3.1281891673675	5.99909129528683	-521.405225672967
3.06891386641785	5.94715324529102	-521.524045809758
2.76347587956993	5.67041713197189	-522.803628037142
3.13646266479411	6.14671546418142	-521.312033915174
2.57657012059654	6.23727491684791	-522.227276036749
2.36922275769759	6.27631804262955	-523.074479856295
3.60512522028962	6.55865437237533	-522.465095592996
3.60958233397342	6.04139467078644	-521.441528944362
3.64948064630992	6.03177491946701	-521.479481699023
3.93262809038738	5.96678978843709	-521.842690212055
4.17233182802184	5.91583037055731	-522.258511544972
4.41505347475443	5.86753622213025	-522.759964571523
4.56665748214267	5.83888912699152	-523.107274201369
4.84949327689785	5.78824537387558	-523.813165212402
3.27327133826031	6.08394080268349	-521.292473048927
3.29542156737813	6.13143636861402	-521.283287825467
3.53193995434672	6.187982120711	-521.388241341058
3.77714864650448	6.24323736634185	-521.665023799911
4.44334906662826	6.37900840906308	-523.073743575587
4.62305229246109	6.41259212114645	-523.582426549332
3.17386276702284	6.26748107313863	-521.393040283686
2.76492243158612	6.9153676355187	-524.206908857829
3.2852707633016	6.15999671115766	-521.288805267491
3.3423476725574	6.37948511914545	-521.624960093132
3.3624339222195	6.45765529945846	-521.865055506844
3.40922308976764	6.64162178884417	-522.668649795298
3.41390485762326	6.66017414604886	-522.767800213975
3.41413270014612	6.38515399988814	-521.671235750164
3.48594611552121	6.52002936718528	-522.178469879052
3.6250396426597	6.42250173803376	-521.947307896654
3.89520768257414	6.64145823384032	-523.319938865745
3.34864130362268	6.3528806887631	-521.561571386203
3.37870570926588	6.74700475339529	-523.217118401852
3.53399115015149	5.63736816608081	-522.770064557626
3.0058588529341	6.09019568628776	-521.402292767305
2.9555885792186	6.08306691932522	-521.453878051704
2.47522617552434	6.00860078174496	-522.591201004899
2.44884553429489	6.00413142973952	-522.696862841381
2.22901412153709	5.96504168549319	-523.824430483893
3.47779274713022	6.48936478963729	-522.051437720913
3.64388191188782	6.788044166578	-523.815111331909
3.30399772945555	6.51821251546221	-522.056371335333
2.86700698963509	6.55786906237707	-522.337562003715
2.82544043354527	6.60682549016644	-522.575161473826
2.90711330672311	5.95826890047199	-521.652401804621
2.78659344908893	5.89974633887593	-521.950817590879
2.54523906784349	5.77645081149302	-522.862200354766
2.32747633258022	5.65725536949569	-524.108239825933
3.24341096631079	6.22020617082506	-521.328589034418
3.05687599957503	6.79382377206958	-523.326031737853
3.12002785787042	6.24841846778063	-521.386006003758
2.98764165921019	6.3581904465098	-521.644657065335
2.66535563915053	6.65649541233392	-523.057545782864
3.32130332984486	6.11179594197143	-521.286096817589
3.51675058089815	6.04908562011821	-521.378185153393
3.94322134941416	5.92548156203471	-521.937058410721
4.01879194672709	5.90522732867246	-522.077849411105
4.0338638535075	5.90124156037752	-522.107227316252
4.74380686595012	5.73118409063868	-523.891934235301
3.34822368545845	5.45681889579689	-523.979778304458
3.96519321198084	5.87182953030362	-522.104129339789
4.37734631664597	5.74387721420561	-523.195333173936
4.46224757334554	5.71934666103621	-523.46200329238
2.71805085103224	5.78071822437169	-522.425927705101
2.59729498664851	5.69956136838965	-523.011124161046
2.47296827706467	5.61324138903698	-523.759661771641
2.97808525478455	5.67096601513402	-522.553457674522
3.35929270859409	6.4485859405272	-521.833667018623
2.99933580259729	6.11398807008076	-521.400315134489
2.89940377330744	6.10909452446715	-521.509380661534
2.6760278695476	6.09753228989569	-521.918327750917
2.37455154972905	6.08033518103468	-522.961217711175
3.13995490922867	6.45071189661731	-521.806050840329
3.04305828764928	6.89513760899222	-523.938032713243
3.205484641239	6.33642197606748	-521.506352001851
3.1138253470276	6.62489716132963	-522.464329593905
2.94524536812929	5.78217226373772	-522.092404190192
3.38383689639809	6.79277826206026	-523.499689371645
3.27475370539669	6.30164120715695	-521.440376379411
3.27114411992827	6.67039278508885	-522.719207728773
3.89349568480818	5.93444791631585	-521.860317506404
4.00596562737712	5.90328708719399	-522.066672725616
4.47018441770383	5.78482985159972	-523.15591741345
3.42172112345842	5.82142861634961	-521.827600826514
3.30533015750227	6.4293269753248	-521.752819994756
3.30664083824737	6.44338722905081	-521.796550779662
3.67906931493098	6.44293471456639	-522.075605682293
3.76718446349348	6.50949434136372	-522.44959635653
3.98031926655773	6.66693236032155	-523.628928859385
3.6955834735009	5.82219272979791	-521.991255964051
3.79535179262201	5.75684978830752	-522.35232782311
3.45609512043807	6.19384846277978	-521.351790392426
4.08364238639863	6.40839915098801	-522.524689808679
4.12993489454904	6.423159272687	-522.659871189943
4.56870370983025	6.55689333723066	-524.213421883924
3.19322747286863	6.8238394383417	-523.540627424686
3.03605852246517	6.16609639507073	-521.373511480776
2.81907702882797	6.20459083243941	-521.644031714129
2.61210055171888	6.24442831603735	-522.129352034637
2.24653195110935	6.32394726606451	-523.815993118786
3.73877168314566	5.88731917821471	-521.820214560092
4.25059315927047	5.66349562357336	-523.447450852929
3.36512921764529	6.23473719236329	-521.358399494793
3.78647245324283	6.45458391377549	-522.250933716466
3.48878363813988	5.58964853129617	-523.047450904305
2.8676282568714	6.73260519006504	-523.087750733893
2.83996829287912	6.77892307437183	-523.35098767631
2.74636891721571	6.35166105874198	-521.95944200441
3.21381676698461	6.28578051584083	-521.413685048563
3.09990460548465	6.59377939470281	-522.330862833953
3.04343616777036	5.79381838281233	-521.970119520954
3.32247432576656	5.82066209140543	-521.806823021609
3.5353627499804	6.39418178765055	-521.777557777554
3.83088778910974	6.68923009100599	-523.493201104586
3.41020203184646	5.80524214045702	-521.882835278747
3.2893951335022	6.44612100621587	-521.80008634092
3.22303299337388	6.01452208838784	-521.355719408572
3.00151512102012	5.55229603540217	-523.232646260843
2.99433111256737	6.69136573575038	-522.80081217029
3.288277727328	6.15782620612698	-521.288167799041
3.63171229497156	6.17332239859355	-521.448344198182
4.22683405397523	6.24260636158036	-522.289506691768
3.24522262669285	6.207324741531	-521.317089833339
3.07188354688287	6.68846067291432	-522.766134771227
2.88446202758654	6.30491878137971	-521.656656839393
2.56812095560901	6.47179819321261	-522.679573147666
2.5444262659078	6.48530309415147	-522.79166667649
2.37514277588427	6.58649660300421	-523.777612974538
3.28700154432084	6.12671307815766	-521.282833004341
3.49306109395295	6.12558356326422	-521.339322929105
3.92724860198564	6.123407689734	-521.72632084964
4.53556207367481	6.12073423727188	-522.664659818845
2.99273148914295	5.68160265470878	-522.489341761202
3.56486121876182	5.6304608057711	-522.835010268749
2.92085908673586	5.66949549416928	-522.609237225768
2.85995945995094	5.58942861395202	-523.109286756814
3.4838090422944	6.61568719820484	-522.607437980577
3.48526558125292	6.61914946438635	-522.626001477017
3.25225352819539	6.18428299284468	-521.300481161138
3.12232883727148	6.50913194959079	-522.000522720248
2.97684580763331	6.91106181130546	-524.040495140244
3.28203889979421	6.31949723705418	-521.474507233822
3.29309094710773	6.7244340217094	-523.019179908472
3.2247483928341	6.4844394302266	-521.913063346718
3.30828259004049	6.57697807927297	-522.298025660171
3.31557426864018	6.68434562861226	-522.817670937559
3.39382413571803	5.97990791242351	-521.412894237838
2.97782242922087	5.99755836926014	-521.512559016006
2.59320313210406	5.81543294879209	-522.602291799367
2.5452615167009	5.79128621017586	-522.813527357177
3.28407317548769	6.15586190067075	-521.287390123627
3.48464751497646	6.68601422895847	-522.976728068233
3.35841865332335	6.31300354733115	-521.479119113542
2.9629694113804	6.38453162501725	-521.723298466886
3.09322783047403	5.96366289372254	-521.478871298054
2.85700301720124	5.74570341856231	-522.334330255255
2.82778132367217	5.71808523879332	-522.489467245769
3.64715010538965	6.80198290403258	-523.914430447702
2.93175075631917	6.37534510358541	-521.732884399238
2.77894078721452	6.49858788131057	-522.264054674377
3.355472927837	6.25637661174911	-521.383475897233
3.09050945295636	5.82944237564572	-521.818858476879
3.82060886722104	5.77746759894227	-522.286651112446
4.23365899896676	5.55521809605818	-524.19519128812
3.16259631121395	5.63863957060227	-522.64891133925
3.18907242166888	6.0710300354513	-521.311397498552
3.03587345423532	5.97090804935383	-521.503782511958
2.94671518411418	5.91109091548561	-521.703259181254
2.80730509099509	5.81510875374792	-522.152044010506
2.76637635066047	5.78633210649313	-522.31690410845
2.50833999073397	5.59808218158739	-523.729313619395
2.84318100171244	6.44615818181026	-522.013604368612
2.57973905621995	6.67463252251362	-523.348699245462
3.16829596276943	6.29741310264055	-521.439594585815
2.9140083330288	6.74332267562768	-523.103346498741
3.56548149872783	6.03310384011565	-521.419967049419
4.26790238979787	5.8385324638396	-522.624662624004
4.49841776207382	5.7828104455231	-523.211924540899
4.67805821203727	5.74167704416484	-523.718662365654
3.25277190404529	6.08081896912687	-521.295056831817
3.17527143172267	5.60403443052054	-522.853666849756
3.93421339055409	5.69554276683573	-522.818407383932
3.21574179457495	6.12162734828646	-521.288229717532
3.02838083581718	6.10516712288571	-521.378343919474
2.72336338714064	6.07616618157109	-521.820920935374
2.3606347283987	6.03733607072741	-523.049145169262
3.09962740819023	6.37438262799309	-521.613399207685
2.77588268154557	6.8965827506257	-524.080861349105
3.36979338556597	6.40524840494753	-521.705852046695
2.91442567458659	5.89549962478249	-521.776246344491
2.57795755241639	5.66260391549798	-523.223686314228
2.75969363451712	5.91133064285417	-521.973080216551
2.3557748513998	5.71944622363799	-523.743390462726
3.3683864369888	6.01561530549278	-521.35705668939
3.40195613779237	5.97623520191556	-521.421026147543
3.68112955191033	5.67208166498216	-522.681120569112
3.76684967101926	5.58626306192621	-523.318073386993
3.3852716606098	6.37289723068339	-521.624887129332
3.46161383325924	6.54668875592148	-522.269414270304
2.86436172014115	6.1548214425691	-521.554867085654
2.64445314408095	6.17154804162628	-521.995975067157
2.22132905117517	6.20821563150919	-523.83530443669
3.00129268854505	5.98546810979599	-521.50856122273
2.65557631457077	5.79381226711984	-522.514532295212
3.29431891183879	6.10183807571816	-521.286173122664
3.64424635990897	5.65482371587905	-522.749828532126
3.25851102258701	6.33971837944721	-521.513366557174
3.23774225532821	6.59574486408527	-522.351733719697
3.15091903854622	6.38104662311341	-521.613949294729
2.92028132547659	6.84585382292757	-523.660186446522
3.23692182962499	6.52229750708288	-522.051318150274
3.22130750921524	6.68650974567981	-522.778532790358
3.19593242661366	6.26552410963772	-521.386116165553
3.00912240289439	6.61414533170137	-522.444131434867
3.27697561997705	6.31948804917779	-521.473875409186
3.74471981776804	6.03804982790762	-521.554562807117
4.25195935669862	5.954854542453	-522.293694739464
4.38344817232494	5.93507970156413	-522.536662695735
4.79169363072564	5.87763682405125	-523.386443577223
3.91068739141854	6.46740488572975	-522.479140580902
3.04531473947171	6.08985824484038	-521.371213759295
2.60513679581533	6.01185346509864	-522.165940886564
2.38451641883428	5.96808456650376	-523.009327918961
2.27889095544556	5.94579781255074	-523.56146521389
2.24094302886061	5.93755891125993	-523.787999899743
3.3050956904778	6.27640486545946	-521.402157510386
3.50468391660484	5.85672491686338	-521.744889789032
3.06214240802018	6.79549766466836	-523.335599329204
3.23939014937801	6.52968368312796	-522.079958307354
3.0862638089921	6.06706640167996	-521.357148249859
2.57288671108597	5.8890538284768	-522.465246224238
3.28774356440225	5.42449014370529	-524.230160254435
3.207350742968	5.4806301569086	-523.727562204341
3.07773646981185	5.80387931107574	-521.913382456768
2.87228386828844	5.46721241178583	-523.917397296376
3.27762899866786	6.24737308078654	-521.358589125168
3.10434296651055	6.62099067747944	-522.447643884392
3.28384907488525	6.25229553016451	-521.365288856221
3.12287604376993	6.25326996469675	-521.390576752401
3.12127989781597	6.25463028043018	-521.392858292997
2.60632523313475	6.75331072599166	-523.629307751015
3.23795908124448	5.63115846314739	-522.68999386498
3.42242832847227	5.94296784957067	-521.488570912553
3.63534929605741	5.69738465819424	-522.501635240134
3.23765008510843	6.17668934042836	-521.297295312976
3.15498162238321	6.28621577628933	-521.425002305121
3.00044414666038	6.50446103593705	-522.032621395398
2.88422446915907	6.68144110307805	-522.827964755524
3.26047702528199	6.83276780744801	-523.640118678637
3.25943325400829	6.88148599157789	-523.957054687588
3.4998203845611	5.5528484620715	-523.314518539554
3.26979608010022	6.12007021647596	-521.283050765883
2.8319796033724	5.67021168837245	-522.70531630527
2.65052227731239	5.4742600431571	-524.146712042758
3.28230585582494	6.09526298262611	-521.287897171775
3.29280546082133	6.27602958571218	-521.399862342672
3.29913174246972	6.33486079116039	-521.508505200536
3.30715565685403	6.41010833527233	-521.69707462546
3.0278563792815	6.51280778312025	-522.04526811249
2.81768185341917	6.88579003752205	-523.971222152186
3.38094994300695	6.21381529990777	-521.340590623018
3.84327903640125	6.58250661254618	-522.909506454997
3.47357207921238	5.58752640359368	-523.052047748018
3.37262236759922	5.54438644058932	-523.299259608593
3.38757140302404	5.46028939375432	-523.973994480996
2.73532998501619	5.81258977897739	-522.285255456545
2.58522214929246	5.71771312280016	-522.967181640908
2.81308365465878	5.91418757992831	-521.873774786255
2.71402019039462	5.86529511212395	-522.174038075211
2.67976912144363	5.84807153911994	-522.294288767683
2.62591478242429	5.82064491426583	-522.501322820562
2.54122334391294	5.77662614540409	-522.873547144462
3.07752769745564	5.70899263274974	-522.307189085995
3.19463570621289	5.57944943147208	-523.00993661715
3.29621536446408	5.57615062948411	-523.047407660411
3.08700881347167	6.30557509880968	-521.481675755228
3.01477745255446	6.37806314961751	-521.667417906799
2.79867127594602	6.61125392336023	-522.630012832703
3.07034674176857	5.59682915855175	-522.919156354945
3.23553626908067	6.12455801005337	-521.285206305795
3.16589415646324	6.12073410825571	-521.300576481909
2.60280164020981	6.08642367985991	-522.114877234261
2.31232636566593	6.06578598914776	-523.274853292255
2.21916152905922	6.05863018012063	-523.815569368615
3.09683630195869	6.38644049304389	-521.643003836472
2.92928843489885	6.21515918415955	-521.499155390349
2.4124883431749	6.37132706706591	-523.024749680149
2.30804354630292	6.40748204663573	-523.615590796842
2.78491256221322	6.17426012067426	-521.688445045728
2.39845897617842	6.21822191440472	-522.880394959762
3.36395185058744	5.94551423844145	-521.468580655948
3.46914467280876	5.74031758806336	-522.178978407203
3.31670234273167	5.93014486097011	-521.494640888579
3.32503197123375	5.89045144031947	-521.59163955453
3.26502846682057	6.11844842242511	-521.283328094716
3.10987769251542	6.00447225624357	-521.406691160851
2.86955301958969	5.82081713203659	-522.044106637972
2.74609886279427	5.72278687200193	-522.597171989493
3.20007611762937	5.75945157354254	-522.044693145068
3.15772473000601	5.56201424341761	-523.126195820912
3.27673356684755	6.12551651711659	-521.282731429828
